# Supplementary material for: Nutritional status of people who inject drugs in Coastal Kenya: a cross-sectional study
Source: BMC Nutr. 2024 Apr 4;10:55. doi: 10.1186/s40795-024-00851-z (PMC10996164; doi:10.1186/s40795-024-00851-z)
Supplement: Supplementary file 3 — Supplementary Material 3 [file 40795_2024_851_MOESM3_ESM.csv]

serialno	centre	idu	sex	paddressb	education	maritalstatusb	religionb	incomeb	employmentb	occupationb	sexualorientation	hadpenetrativesex	hadpenetrativesexb	noofsexualpartners	noofsexualpartnersb	ageofistsexualencounter	forcedtohavesexwithoutacondon	forcedtohavesexwithoutcd	sexforpoliceprotection	sexforpoliceprotectionb	sexfordrugs	sexfordrugsb	frequency	hadsti	hadstib	period	nameofsti	nameofsti_a	nameofsti_b	nameofsti_c	weightkg	heightm	waistcm	hipscm	muaccm	bustcm	bmi	druginjected	otherdrugsinjected	durationoninjectables	frequencydayidus	bhang	brownsugar	rohypnol	cigarettes	khat	cocktail	alcohol	durattionnonidus
357	C	NON IDU	A	2	SECONDARY	1	4	4	1	2	HETEROSEXUAL	YES	1	5-Feb	2	12	YES	1	NONE	2	NO	2	N/A	YES	1	2-3 YEARS	GONORRHEA	NO	NO	GENITAL WARTS	58	1.685	80	105	35	90	20.4	NONE	NONE	N/A	N/A	NO	NO	NO	NO	NO	NO	NO	N/A
113	C	NON IDU	C	3	PRIMARY	4	4	4	1	2	HETEROSEXUAL	YES	1	5-Feb	2	16	NO	2	NONE	2	NO	2	N/A	YES	1	>3 YEARS	GONORRHEA	NO	NO	NO	45	1.64	65	81	21	71	16.7	NONE	NONE	N/A	N/A	NO	NO	NO	NO	YES	NO	NO	>3 YEARS
51	B	IDU	C	2	PRIMARY	3	2	4	1	3	BISEXUAL	YES	1	5-Feb	2	16	NO	2	NONE	2	YES	1	3-5 TIMES	NO	2	N/A	N/A	N/A	N/A	N/A	52	1.702	85	91	24	75	18	HEROIN	NONE	6-11 MON	THRICE	NO	NO	NO	NO	YES	NO	NO	N/A
69	C	NON IDU	A	2	SECONDARY	1	1	4	2	7	HETEROSEXUAL	YES	1	1	3	15	YES	1	NONE	2	NO	2	N/A	YES	1	>3 YEARS	NO	SYPHILIS	NO	NO	71	1.685	74	104	28	92	24.9	NONE	NONE	N/A	N/A	NO	NO	NO	NO	NO	NO	NO	N/A
63	C	NON IDU	C	2	SECONDARY	1	4	4	2	7	HETEROSEXUAL	YES	1	5-Feb	2	11	YES	1	NONE	2	NO	2	N/A	YES	1	>3 YEARS	GONORRHEA	NO	NO	NO	59	1.63	74	92	27	82	22.2	NONE	NONE	N/A	N/A	NO	NO	NO	NO	NO	NO	NO	N/A
151	C	NON IDU	C	4	NONE	4	1	4	2	7	HETEROSEXUAL	YES	1	1	3	20	NO	2	NONE	2	NO	2	N/A	NO	2	N/A	N/A	N/A	N/A	N/A	53	1.75	80	86	20	84	17.3	NONE	NONE	N/A	N/A	NO	NO	NO	NO	NO	NO	NO	N/A
155	C	NON IDU	A	2	SECONDARY	1	1	4	2	7	HETEROSEXUAL	NO	2	0	4	VIRGIN	NO	2	NONE	2	NO	2	N/A	NO	2	N/A	N/A	N/A	N/A	N/A	60	1.61	73	89	28	86	23.1	NONE	NONE	N/A	N/A	NO	NO	NO	NO	NO	NO	NO	N/A
95	B	IDU	C	1	NONE	1	2	3	1	2	HETEROSEXUAL	NO	2	1	3	19	NO	2	NONE	2	NO	2	N/A	NO	2	N/A	N/A	N/A	N/A	N/A	53	1.76	74	89	24	81	17.1	HEROIN	NONE	<6 MONTH	THRICE	YES	NO	NO	YES	NO	YES	NO	N/A
187	C	NON IDU	A	2	SECONDARY	1	4	4	2	7	HETEROSEXUAL	YES	1	1	3	19	NO	2	NONE	2	NO	2	N/A	NO	2	N/A	N/A	N/A	N/A	N/A	55	1.6	87	98	34	89	21.5	NONE	NONE	N/A	N/A	NO	NO	NO	NO	NO	NO	NO	N/A
341	C	NON IDU	A	2	PRIMARY	1	2	4	1	8	HETEROSEXUAL	YES	1	1	3	13	NO	2	NONE	2	NO	2	N/A	NO	2	N/A	N/A	N/A	N/A	N/A	60	1.695	83	96	30	94	20.9	NONE	NONE	N/A	N/A	NO	NO	NO	NO	NO	NO	YES	>3 YEARS
163	C	NON IDU	A	2	SECONDARY	4	1	4	2	7	HETEROSEXUAL	YES	1	1	3	18	NO	2	NONE	2	NO	2	N/A	NO	2	N/A	N/A	N/A	N/A	N/A	54	1.664	84	101	33	95	19.5	NONE	NONE	N/A	N/A	NO	NO	NO	NO	NO	NO	NO	N/A
128	C	NON IDU	A	3	PRIMARY	4	1	4	2	7	HETEROSEXUAL	YES	1	1	3	14	NO	2	NONE	2	NO	2	N/A	YES	1	6 -11 MONTHS	NO	NO	NO	TRICHOMONIASI	64	1.715	78	109	35	89	21.8	NONE	NONE	N/A	N/A	NO	NO	NO	NO	NO	NO	NO	N/A
321	C	NON IDU	A	2	PRIMARY	2	4	4	1	2	HETEROSEXUAL	NO	2	0	4	10	NO	2	NONE	2	NO	2	N/A	YES	1	>3 YEARS	GONORRHEA	NO	CANDIDIASIS	NO	55	1.63	86	94	28	99	20.7	NONE	NONE	N/A	N/A	NO	NO	NO	NO	NO	NO	NO	N/A
62	C	NON IDU	C	3	PRIMARY	1	2	4	2	7	BISEXUAL	YES	1	0	4	VIRGIN	NO	2	NONE	2	NO	2	N/A	YES	1	>3 YEARS	NO	NO	CANDIDIASIS	NO	57	1.75	28	35	27	33	18.6	NONE	NONE	N/A	N/A	NO	NO	NO	NO	NO	NO	NO	N/A
88	C	NON IDU	C	2	PRIMARY	1	1	4	1	2	HETEROSEXUAL	YES	1	1	3	16	YES	1	NONE	2	NO	2	N/A	YES	1	>3 YEARS	NO	NO	NO	HERPES	46	1.66	71	84	22	79	16.7	NONE	NONE	N/A	N/A	NO	NO	NO	NO	YES	NO	NO	>3 YEARS
158	C	NON IDU	A	4	NONE	4	1	4	2	7	HETEROSEXUAL	NO	2	0	4	20	NO	2	NONE	2	NO	2	N/A	NO	2	N/A	N/A	N/A	N/A	N/A	50	1.59	77	85	20	77	19.8	NONE	NONE	N/A	N/A	NO	NO	NO	NO	NO	NO	NO	N/A
70	C	NON IDU	C	3	COLLEGE	1	1	4	2	7	HETEROSEXUAL	NO	2	0	4	VIRGIN	NO	2	NONE	2	NO	2	N/A	YES	1	>3 YEARS	GONORRHEA	NO	NO	NO	56	1.75	81.5	89	26	79	18.3	NONE	NONE	N/A	N/A	NO	NO	NO	NO	NO	NO	NO	N/A
26	B	IDU	A	1	PRIMARY	4	2	1	1	2	HETEROSEXUAL	YES	1	1	3	17	NO	2	NONE	2	NO	2	N/A	YES	1	6 -11 MONTHS	NO	NO	CANDIDIASIS	NO	40	1.575	68	87	21	75	16.1	COCAINE	NONE	1-3 YEAR	THRICE	NO	NO	DIAZEPAM	NO	NO	NO	NO	N/A
221	C	NON IDU	C	2	SECONDARY	4	2	1	1	8	HETEROSEXUAL	YES	1	1	3	14	NO	2	NONE	2	NO	2	N/A	NO	2	N/A	N/A	N/A	N/A	N/A	68	1.733	92	108	30	102	22.6	NONE	NONE	N/A	N/A	NO	NO	NO	YES	NO	NO	YES	1-3 YEARS
98	C	NON IDU	A	2	PRIMARY	4	1	4	2	7	HETEROSEXUAL	YES	1	1	3	18	NO	2	NONE	2	NO	2	N/A	YES	1	>3 YEARS	GONORRHEA	SYPHILIS	CANDIDIASIS	NO	48	1.7	74	92	32	87	16.6	NONE	NONE	N/A	N/A	NO	NO	NO	NO	NO	NO	NO	N/A
29	B	IDU	C	1	PRIMARY	1	2	4	1	3	HETEROSEXUAL	NO	2	0	4	VIRGIN	NO	2	NONE	2	NO	2	N/A	NO	2	N/A	N/A	N/A	N/A	N/A	52	1.713	71	93	25	81.5	17.7	HEROIN	NONE	1-3 YEAR	TWICE	NO	NO	NO	NO	NO	NO	YES	N/A
16	B	IDU	C	1	PRIMARY	1	4	1	1	2	HETEROSEXUAL	YES	1	5-Feb	2	13	NO	2	NONE	2	NO	2	N/A	NO	2	N/A	N/A	N/A	N/A	N/A	53	1.635	71	94	26	84	19.8	HEROIN	NONE	1-3 YEAR	>3 TIMES	NO	NO	YES	NO	NO	NO	NO	N/A
367	B	NON IDU	C	2	SECONDARY	1	2	4	2	7	HETEROSEXUAL	NO	2	0	4	VIRGIN	NO	2	NONE	2	NO	2	N/A	NO	2	N/A	N/A	N/A	N/A	N/A	57	1.58	34	34	28	33	17.8	NONE	NONE	N/A	N/A	NO	NO	NO	NO	NO	NO	YES	>3 YEARS
327	C	NON IDU	A	2	SECONDARY	2	2	4	2	7	HETEROSEXUAL	YES	1	5-Feb	2	13	YES	1	NONE	2	NO	2	N/A	YES	1	>3 YEARS	GONORRHEA	NO	NO	NO	65	1.655	94	105	33	92	23.7	NONE	NONE	N/A	N/A	NO	NO	NO	NO	NO	NO	NO	N/A
190	C	NON IDU	C	3	SECONDARY	1	1	4	2	7	HETEROSEXUAL	YES	1	5-Feb	2	18	NO	2	NONE	2	NO	2	N/A	YES	1	2-3 YEARS	GONORRHEA	NO	NO	NO	60	1.7	83	97	33	90	20.8	NONE	NONE	N/A	N/A	NO	NO	NO	NO	NO	NO	NO	N/A
373	B	NON IDU	C	2	COLLEGE	1	2	4	2	7	HETEROSEXUAL	NO	2	0	4	VIRGIN	NO	2	NONE	2	NO	2	N/A	NO	2	N/A	N/A	N/A	N/A	N/A	56	1.772	32	35	24	32	26	NONE	NONE	N/A	N/A	NO	NO	NO	NO	NO	NO	NO	N/A
137	C	NON IDU	A	2	PRIMARY	4	1	4	1	8	HETEROSEXUAL	NO	2	1	3	19	NO	2	NONE	2	NO	2	N/A	YES	1	>3 YEARS	GONORRHEA	NO	NO	NO	48	1.59	82	95	36	86	19	NONE	NONE	N/A	N/A	NO	NO	NO	NO	NO	NO	NO	N/A
133	C	NON IDU	C	2	PRIMARY	1	2	4	2	7	HETEROSEXUAL	YES	1	1	3	21	NO	2	NONE	2	NO	2	N/A	YES	1	>3 YEARS	NO	SYPHILIS	NO	NO	55	1.64	72	96	38	81	20.4	NONE	NONE	N/A	N/A	NO	NO	NO	NO	NO	NO	NO	N/A
366	B	NON IDU	C	2	SECONDARY	1	4	4	2	7	HETEROSEXUAL	YES	1	1	3	17	NO	2	NONE	2	NO	2	N/A	NO	2	N/A	N/A	N/A	N/A	N/A	70	1.642	34	41	32	26	20.9	NONE	NONE	N/A	N/A	NO	NO	NO	NO	NO	NO	NO	N/A
237	C	NON IDU	A	2	SECONDARY	1	4	3	3	8	HETEROSEXUAL	YES	1	1	3	12	YES	1	NONE	2	NO	2	N/A	YES	1	>3 YEARS	NO	NO	CANDIDIASIS	NO	78	1.578	98	108	30	106	31.3	NONE	NONE	N/A	N/A	NO	NO	NO	NO	NO	NO	NO	N/A
347	C	NON IDU	A	3	PRIMARY	4	1	4	1	2	HETEROSEXUAL	YES	1	1	3	13	NO	2	NONE	2	NO	2	N/A	NO	2	N/A	N/A	N/A	N/A	N/A	55	1.658	78	90	25	92	20	NONE	NONE	N/A	N/A	NO	NO	NO	NO	NO	NO	NO	N/A
287	C	NON IDU	A	3	PRIMARY	2	4	4	1	8	HETEROSEXUAL	YES	1	1	3	12	NO	2	NONE	2	NO	2	N/A	YES	1	2-3 YEARS	NO	NO	CANDIDIASIS	NO	52	1.575	92	97	30	98	21	NONE	NONE	N/A	N/A	NO	NO	NO	NO	NO	NO	NO	N/A
290	B	IDU	A	3	PRIMARY	1	4	1	1	1	HETEROSEXUAL	YES	1	>5	1	15	NO	2	NONE	2	NO	2	N/A	YES	1	1 YEAR	NO	NO	CANDIDIASIS	NO	51	1.768	68	90	24	86	16.3	COCAINE	NONE	>3 YEARS	>3 TIMES	NO	NO	NO	YES	YES	NO	YES	N/A
165	B	IDU	C	2	SECONDARY	1	2	3	1	2	HETEROSEXUAL	YES	1	5-Feb	2	14	NO	2	NONE	2	NO	2	N/A	NO	2	N/A	N/A	N/A	N/A	N/A	58	1.675	74	95	28	88	20.7	HEROIN	NONE	<6 MONTH	TWICE	YES	NO	YES	YES	NO	NO	NO	N/A
260	B	IDU	A	2	PRIMARY	2	4	1	1	6	HETEROSEXUAL	YES	1	5-Feb	2	13	YES	1	NONE	2	NO	2	N/A	YES	1	2-3 YEARS	NO	NO	NO	GENITAL WARTS	44	1.584	66	86	22	82	17.5	COCAINE	NONE	1-3 YEAR	THRICE	YES	NO	NO	YES	YES	YES	YES	N/A
135	B	IDU	C	1	NONE	4	2	4	1	3	HETEROSEXUAL	YES	1	1	3	15	NO	2	NONE	2	NO	2	N/A	NO	2	N/A	N/A	N/A	N/A	N/A	54	1.724	80	98	27	91	18.2	COCAINE	DIAZEPAM	>3 YEARS	ONCE	NO	NO	YES	NO	NO	NO	NO	N/A
339	C	NON IDU	A	3	SECONDARY	4	1	4	1	4	HETEROSEXUAL	YES	1	1	3	12	NO	2	NONE	2	NO	2	N/A	NO	2	N/A	N/A	N/A	N/A	N/A	71	1.704	89	99	33	94	24.5	NONE	NONE	N/A	N/A	NO	NO	NO	NO	NO	NO	NO	N/A
352	B	IDU	C	2	PRIMARY	2	4	3	1	2	HETEROSEXUAL	YES	1	1	3	14	NO	2	NONE	2	NO	2	N/A	YES	1	2-3 YEARS	GONORRHEA	NO	NO	NO	48	1.845	68	82	23	82	14.1	HEROIN	NONE	6-11 MON	TWICE	YES	NO	YES	YES	NO	YES	NO	N/A
369	B	NON IDU	C	3	COLLEGE	1	4	3	3	2	HETEROSEXUAL	YES	1	5-Feb	2	17	NO	2	NONE	2	NO	2	N/A	NO	2	N/A	N/A	N/A	N/A	N/A	84	1.738	40	45	29	37	25.8	NONE	NONE	N/A	N/A	NO	NO	NO	NO	NO	NO	NO	N/A
218	C	NON IDU	A	3	PRIMARY	4	2	4	2	7	HETEROSEXUAL	YES	1	1	3	17	NO	2	NONE	2	NO	2	N/A	YES	1	>3 YEARS	GONORRHEA	NO	NO	NO	61	1.732	86	96	28	92	20.3	NONE	NONE	N/A	N/A	NO	NO	NO	NO	NO	NO	NO	N/A
372	B	NON IDU	C	2	COLLEGE	1	4	4	2	7	HETEROSEXUAL	NO	2	0	4	VIRGIN	NO	2	NONE	2	NO	2	N/A	NO	2	N/A	N/A	N/A	N/A	N/A	69	1.74	34	40	33	36	22.8	NONE	NONE	N/A	N/A	NO	NO	NO	NO	NO	NO	NO	N/A
182	C	NON IDU	A	2	SECONDARY	1	4	4	2	7	HETEROSEXUAL	NO	2	0	4	18	NO	2	NONE	2	NO	2	N/A	NO	2	N/A	N/A	N/A	N/A	N/A	63	1.713	89	98	32	92	21.5	NONE	NONE	N/A	N/A	NO	NO	NO	NO	NO	NO	NO	N/A
12	B	IDU	A	1	SECONDARY	1	1	3	1	1	HETEROSEXUAL	YES	1	5-Feb	2	16	YES	1	NONE	2	YES	1	> 5 TIMES	NO	2	ALL ABOVE	GONORRHEA	SYPHILIS	NO	GENITAL WARTS	49	1.55	81	92	25	81	20.4	HEROIN	NONE	>3 YEARS	THRICE	NO	NO	NO	NO	NO	NO	NO	N/A
363	B	NON IDU	A	2	COLLEGE	4	1	4	2	7	HETEROSEXUAL	YES	1	1	3	15	NO	2	NONE	2	NO	2	N/A	NO	2	N/A	N/A	N/A	N/A	N/A	84	1.83	38	42	35	38	23.1	NONE	NONE	N/A	N/A	NO	NO	NO	NO	NO	NO	NO	N/A
250	B	IDU	A	2	PRIMARY	1	1	1	1	1	HETEROSEXUAL	YES	1	>5	1	16	YES	1	3-5 TIMES	1	NO	2	N/A	YES	1	2-3 YEARS	NO	SYPHILIS	CANDIDIASIS	NO	55	1.705	76	90	24	86	18.9	COCAINE	NONE	1-3 YEAR	TWICE	YES	NO	YES	YES	NO	YES	YES	N/A
204	C	NON IDU	A	2	NONE	2	1	1	1	2	HETEROSEXUAL	NO	2	0	4	14	YES	1	NONE	2	NO	2	N/A	NO	2	N/A	N/A	N/A	N/A	N/A	62	1.615	86	105	34	99	23.8	NONE	NONE	N/A	N/A	NO	NO	YES	NO	NO	NO	NO	6-11 MONTHS
242	B	IDU	A	3	PRIMARY	2	4	1	1	4	HETEROSEXUAL	YES	1	5-Feb	2	14	NO	2	NONE	2	NO	2	N/A	YES	1	1 YEAR	NO	NO	CANDIDIASIS	NO	57	1.702	65	79	25	86	19.7	HEROIN	NONE	1-3 YEAR	THRICE	YES	YES	YES	NO	NO	NO	YES	N/A
245	B	IDU	A	2	PRIMARY	2	4	1	1	6	HETEROSEXUAL	YES	1	5-Feb	2	17	YES	1	TWICE	1	YES	1	3-5 TIMES	YES	1	>3 YEARS	NO	NO	CANDIDIASIS	NO	56	1.669	66.6	90	25	90	20.1	COCAINE	NONE	>3 YEARS	>3 TIMES	YES	NO	NO	YES	NO	YES	YES	N/A
170	C	NON IDU	C	2	SECONDARY	1	1	4	2	7	HETEROSEXUAL	YES	1	1	3	18	NO	2	NONE	2	NO	2	N/A	NO	2	N/A	N/A	N/A	N/A	N/A	60	1.708	81	106	41	92	20.6	NONE	NONE	N/A	N/A	NO	NO	NO	NO	NO	NO	NO	N/A
333	C	NON IDU	C	2	PRIMARY	4	2	1	3	3	HETEROSEXUAL	YES	1	1	3	15	NO	2	NONE	2	NO	2	N/A	NO	2	N/A	N/A	N/A	N/A	N/A	58	1.61	76	100	28	98	22.4	NONE	NONE	N/A	N/A	NO	NO	NO	NO	NO	NO	NO	N/A
181	C	NON IDU	A	3	SECONDARY	1	4	4	3	8	HETEROSEXUAL	YES	1	1	3	18	NO	2	NONE	2	NO	2	N/A	NO	2	N/A	N/A	N/A	N/A	N/A	48	1.602	82	96	29	89	18.7	NONE	NONE	N/A	N/A	NO	NO	NO	NO	NO	NO	NO	N/A
199	B	IDU	C	2	PRIMARY	1	2	1	3	3	HETEROSEXUAL	NO	2	0	4	15	NO	2	NONE	2	NO	2	N/A	NO	2	N/A	N/A	N/A	N/A	N/A	53	1.708	82	88	22	80	18.2	HEROIN	NONE	<6 MONTH	TWICE	NO	NO	NO	NO	NO	NO	NO	N/A
120	B	IDU	C	2	PRIMARY	4	2	2	1	2	HOMOSEXUAL	YES	1	1	3	17	NO	2	NONE	2	NO	2	N/A	NO	2	N/A	N/A	N/A	N/A	N/A	48	1.625	68	91	26	81	18.2	HEROIN	DIAZEPAM	>3 YEARS	TWICE	YES	NO	NO	YES	NO	NO	NO	N/A
355	C	NON IDU	A	2	PRIMARY	1	4	4	1	8	HETEROSEXUAL	NO	2	0	4	19	NO	2	NONE	2	NO	2	N/A	NO	2	N/A	N/A	N/A	N/A	N/A	88	1.625	110	122	41	110	33.3	NONE	NONE	N/A	N/A	NO	NO	NO	NO	NO	NO	NO	N/A
343	C	NON IDU	C	2	SECONDARY	3	1	3	3	3	HETEROSEXUAL	YES	1	>5	1	14	NO	2	NONE	2	NO	2	N/A	YES	1	ALL ABOVE	GONORRHEA	SYPHILIS	NO	URETHRITIS	58	1.729	82	96	26	90	19.4	NONE	NONE	N/A	N/A	NO	NO	NO	NO	NO	NO	NO	N/A
361	B	IDU	C	1	PRIMARY	3	2	4	1	3	HETEROSEXUAL	YES	1	5-Feb	2	15	NO	2	NONE	2	NO	2	N/A	NO	2	N/A	N/A	N/A	N/A	N/A	48	1.495	79	88	28	90	21.5	HEROIN	NONE	1-3 YEAR	TWICE	NO	NO	YES	NO	YES	NO	NO	N/A
303	B	IDU	C	2	PRIMARY	4	2	2	1	5	BISEXUAL	YES	1	5-Feb	2	14	NO	2	NONE	2	NO	2	N/A	NO	2	N/A	N/A	N/A	N/A	N/A	52	1.705	71	70	24	84	17.9	HEROIN	NONE	>3 YEARS	>3 TIMES	NO	NO	YES	NO	NO	NO	NO	N/A
349	C	NON IDU	A	2	PRIMARY	2	1	4	3	4	HETEROSEXUAL	YES	1	5-Feb	2	18	YES	1	NONE	2	NO	2	N/A	YES	1	>3 YEARS	GONORRHEA	NO	NO	NO	58	1.705	71	70	24	84	20	NONE	NONE	N/A	N/A	NO	NO	NO	NO	YES	NO	NO	>3 YEARS
178	B	IDU	A	2	NONE	1	4	3	1	1	HETEROSEXUAL	YES	1	>5	1	16	NO	2	NONE	2	NO	2	N/A	YES	1	2-3 YEARS	NO	NO	NO	GENITAL WARTS	50	1.584	76	45	24	85	19.9	HEROIN	NONE	<6 MONTH	THRICE	YES	NO	YES	YES	NO	NO	YES	N/A
184	C	NON IDU	C	2	SECONDARY	1	1	3	1	8	HETEROSEXUAL	YES	1	1	3	20	NO	2	NONE	2	NO	2	N/A	NO	2	N/A	N/A	N/A	N/A	N/A	69	1.72	89	99	34	93	23.3	NONE	NONE	N/A	N/A	NO	NO	NO	NO	NO	NO	NO	N/A
152	C	NON IDU	A	3	SECONDARY	1	2	4	2	7	HETEROSEXUAL	NO	2	0	4	VIRGIN	NO	2	NONE	2	NO	2	N/A	NO	2	N/A	N/A	N/A	N/A	N/A	45	1.65	60	80	21	70	16.5	NONE	NONE	N/A	N/A	NO	NO	NO	NO	NO	NO	NO	N/A
197	C	NON IDU	A	2	PRIMARY	4	4	4	2	7	HETEROSEXUAL	YES	1	1	3	17	NO	2	NONE	2	NO	2	N/A	NO	2	N/A	N/A	N/A	N/A	N/A	52	1.61	75	89	24	80	20.1	NONE	NONE	N/A	N/A	NO	NO	NO	NO	NO	NO	NO	N/A
369	B	IDU	C	3	PRIMARY	1	4	3	1	3	HETEROSEXUAL	YES	1	1	3	14	NO	2	NONE	2	NO	2	N/A	NO	2	N/A	N/A	N/A	N/A	N/A	54	1.72	78	84	24	84	18.3	HEROIN	NONE	>3 YEARS	>3 TIMES	NO	YES	NO	YES	NO	NO	NO	N/A
231	B	IDU	C	3	SECONDARY	1	2	4	1	3	BISEXUAL	YES	1	>5	1	15	NO	2	3-5 TIMES	1	NO	2	N/A	NO	2	>3 YEARS	GONORRHEA	NO	NO	NO	59	1.715	75	97	29.5	85	20.1	COCAINE	NONE	>3 YEARS	>3 TIMES	NO	NO	NO	NO	NO	NO	NO	N/A
9	B	IDU	A	2	PRIMARY	3	2	4	2	8	HETEROSEXUAL	YES	1	5-Feb	2	13	YES	1	TWICE	1	YES	1	> 5 TIMES	YES	1	2-3 YEARS	GONORRHEA	NO	CANDIDIASIS	NO	39	1.533	69	86.5	20	75	16.6	HEROIN	NONE	>3 YEARS	>3 TIMES	YES	YES	YES	NO	NO	NO	YES	N/A
179	C	NON IDU	C	2	COLLEGE	1	1	4	2	7	HETEROSEXUAL	NO	2	0	4	20	NO	2	NONE	2	NO	2	N/A	NO	2	N/A	N/A	N/A	N/A	N/A	49	1.67	89	98	29	100	17.6	NONE	NONE	N/A	N/A	NO	NO	NO	NO	NO	NO	NO	N/A
69	B	IDU	A	3	SECONDARY	3	2	1	1	1	HETEROSEXUAL	YES	1	>5	1	17	NO	2	NONE	2	YES	1	TWICE	NO	2	N/A	N/A	N/A	N/A	N/A	47	1.612	72	87	25	80	18.1	HER-COC	NONE	>3 YEARS	>3 TIMES	YES	YES	NO	YES	NO	YES	NO	N/A
45	B	IDU	C	2	PRIMARY	4	2	1	3	8	HOMOSEXUAL	YES	1	5-Feb	2	16	NO	2	NONE	2	NO	2	N/A	NO	2	N/A	N/A	N/A	N/A	N/A	62	1.743	78	101	31	91	20.4	COCAINE	NONE	<6 MONTH	TWICE	NO	NO	NO	NO	NO	NO	NO	N/A
135	C	NON IDU	A	2	COLLEGE	1	1	4	2	7	HETEROSEXUAL	NO	2	5-Feb	2	20	NO	2	NONE	2	NO	2	N/A	YES	1	1 YEAR	GONORRHEA	NO	CANDIDIASIS	NO	59	1.578	80	112	33	96	23.7	NONE	NONE	N/A	N/A	NO	NO	NO	NO	NO	NO	NO	N/A
10	B	IDU	A	1	NONE	1	2	2	1	1	HETEROSEXUAL	YES	1	5-Feb	2	18	YES	1	3-5 TIMES	1	YES	1	TWICE	YES	1	2-3 YEARS	NO	NO	CANDIDIASIS	HERPES	44	1.583	66	88	22	79	17.6	HEROIN	NONE	6-11 MON	TWICE	YES	NO	NO	YES	NO	YES	YES	N/A
62	B	IDU	C	1	PRIMARY	1	2	1	1	2	HETEROSEXUAL	NO	2	0	4	25	NO	2	NONE	2	NO	2	N/A	NO	2	N/A	N/A	N/A	N/A	N/A	49	1.636	73	94	25	80.5	18.3	HEROIN	DIAZEPAM	>3 YEARS	THRICE	YES	NO	YES	NO	NO	NO	YES	N/A
83	B	IDU	C	1	PRIMARY	2	2	1	1	2	HETEROSEXUAL	NO	2	1	3	13	NO	2	NONE	2	NO	2	N/A	NO	2	N/A	N/A	N/A	N/A	N/A	66	1.67	84	97	32	90	23.7	HEROIN	ROHYPNOL	<6 MONTH	THRICE	YES	NO	YES	YES	NO	NO	NO	N/A
266	B	IDU	A	3	SECONDARY	2	1	1	1	1	HETEROSEXUAL	YES	1	>5	1	13	YES	1	3-5 TIMES	1	YES	1	> 5 TIMES	YES	1	2-3 YEARS	NO	SYPHILIS	CANDIDIASIS	NO	52	1.642	68	92	22	80	19.3	COCAINE	NONE	>3 YEARS	THRICE	YES	YES	YES	YES	YES	YES	YES	N/A
202	C	NON IDU	C	1	PRIMARY	2	2	2	1	2	HETEROSEXUAL	YES	1	1	3	15	NO	2	NONE	2	NO	2	N/A	NO	2	N/A	N/A	N/A	N/A	N/A	51	1.714	78	102	26	98	17.4	NONE	NONE	N/A	N/A	NO	NO	NO	NO	NO	NO	YES	<6 MONTHS
281	B	IDU	A	2	PRIMARY	2	4	1	1	1	HETEROSEXUAL	YES	1	>5	1	12	YES	1	>5 TIMES	1	NO	2	N/A	NO	2	N/A	N/A	N/A	N/A	N/A	56	1.78	71	85	24	90	17.7	COCAINE	NONE	>3 YEARS	THRICE	YES	NO	NO	YES	YES	YES	NO	N/A
41	C	NON IDU	A	2	NONE	3	2	4	3	8	HETEROSEXUAL	NO	2	0	4	12	NO	2	NONE	2	NO	2	N/A	NO	2	N/A	N/A	N/A	N/A	N/A	56	1.568	86	99	30	90	22.8	NONE	NONE	N/A	N/A	NO	NO	NO	NO	NO	NO	NO	N/A
353	B	IDU	C	2	PRIMARY	1	1	3	1	3	HETEROSEXUAL	YES	1	5-Feb	2	14	NO	2	NONE	2	NO	2	N/A	NO	2	N/A	N/A	N/A	N/A	N/A	56	1.78	72	90	25	92	17.7	HEROIN	NONE	1-3 YEAR	TWICE	NO	NO	NO	NO	NO	YES	NO	N/A
148	C	NON IDU	C	3	PRIMARY	4	1	4	1	2	HETEROSEXUAL	YES	1	1	3	16	NO	2	NONE	2	NO	2	N/A	NO	2	N/A	N/A	N/A	N/A	N/A	57	1.7	72	89	20	74	19.7	NONE	NONE	N/A	N/A	NO	NO	NO	NO	YES	NO	NO	>3 YEARS
31	B	IDU	C	1	PRIMARY	1	4	4	1	2	HETEROSEXUAL	YES	1	5-Feb	2	22	NO	2	NONE	2	NO	2	N/A	NO	2	N/A	N/A	N/A	N/A	N/A	42	1.585	74	83	23	77	16.7	HEROIN	NONE	>3 YEARS	ONCE	YES	NO	NO	NO	NO	NO	NO	N/A
79	B	IDU	A	2	PRIMARY	4	4	1	1	1	HETEROSEXUAL	YES	1	>5	1	15	YES	1	3-5 TIMES	1	YES	1	> 5 TIMES	NO	2	N/A	N/A	N/A	N/A	N/A	53	1.673	72	92	23	85	18.9	HEROIN	NONE	<6 MONTH	TWICE	NO	NO	NO	YES	NO	NO	NO	N/A
336	C	NON IDU	A	4	COLLEGE	1	2	4	2	7	HETEROSEXUAL	NO	2	0	4	VIRGIN	NO	2	NONE	2	NO	2	N/A	NO	2	N/A	N/A	N/A	N/A	N/A	49	1.635	82	96	28	92	18.3	NONE	NONE	N/A	N/A	NO	NO	NO	NO	NO	NO	NO	N/A
151	B	IDU	C	2	SECONDARY	1	2	3	1	2	HETEROSEXUAL	YES	1	1	3	22	NO	2	NONE	2	NO	2	N/A	NO	2	N/A	N/A	N/A	N/A	N/A	50	1.592	73	93	26	82	19.7	HEROIN	NONE	1-3 YEAR	TWICE	NO	NO	NO	YES	NO	NO	NO	N/A
188	B	IDU	C	2	PRIMARY	1	2	2	1	3	HETEROSEXUAL	YES	1	1	3	17	NO	2	NONE	2	NO	2	N/A	NO	2	N/A	N/A	N/A	N/A	N/A	52	1.705	71	68	24	84	17.9	HEROIN	NONE	<6 MONTH	TWICE	NO	NO	NO	YES	NO	NO	NO	N/A
324	B	IDU	C	1	PRIMARY	4	4	2	1	3	HETEROSEXUAL	YES	1	5-Feb	2	16	NO	2	NONE	2	NO	2	N/A	NO	2	N/A	N/A	N/A	N/A	N/A	44	1.62	76	82	22	80	16.8	HEROIN	NONE	1-3 YEAR	ONCE	YES	NO	YES	YES	NO	NO	NO	N/A
271	C	NON IDU	A	3	SECONDARY	2	4	2	3	5	HETEROSEXUAL	YES	1	1	3	12	YES	1	NONE	2	NO	2	N/A	NO	2	N/A	N/A	N/A	N/A	N/A	48	1.59	82	95	36	86	19	NONE	NONE	N/A	N/A	NO	NO	NO	NO	NO	NO	NO	N/A
306	C	NON IDU	A	2	PRIMARY	1	2	4	2	7	HETEROSEXUAL	YES	1	1	3	10	NO	2	NONE	2	NO	2	N/A	NO	2	N/A	N/A	N/A	N/A	N/A	61	1.705	81	96	30	94	21	NONE	NONE	N/A	N/A	NO	NO	NO	NO	NO	NO	NO	N/A
157	B	IDU	A	1	PRIMARY	1	2	1	2	8	HETEROSEXUAL	YES	1	1	3	19	NO	2	NONE	2	NO	2	N/A	NO	2	N/A	N/A	N/A	N/A	N/A	46	1.658	76	91	22	82	16.7	HEROIN	NONE	1-3 YEAR	TWICE	NO	NO	YES	NO	NO	NO	NO	N/A
356	B	IDU	C	2	PRIMARY	3	2	3	1	3	HETEROSEXUAL	NO	2	0	4	15	NO	2	NONE	2	NO	2	N/A	NO	2	N/A	N/A	N/A	N/A	N/A	52	1.71	72	74	24	82	17.8	HEROIN	NONE	1-3 YEAR	THRICE	YES	NO	YES	YES	YES	YES	NO	N/A
111	C	NON IDU	C	3	COLLEGE	1	1	4	2	7	HETEROSEXUAL	NO	2	1	3	19	NO	2	NONE	2	NO	2	N/A	YES	1	>3 YEARS	GONORRHEA	NO	NO	NO	56	1.78	75	85	20	77	17.7	NONE	NONE	N/A	N/A	NO	NO	NO	NO	NO	NO	NO	N/A
361	B	NON IDU	A	2	COLLEGE	1	4	4	2	7	HETEROSEXUAL	NO	2	0	4	17	NO	2	NONE	2	NO	2	N/A	NO	2	N/A	N/A	N/A	N/A	N/A	75	1.705	39	43.5	33	37	22.8	NONE	NONE	N/A	N/A	NO	NO	NO	NO	NO	NO	NO	N/A
61	B	IDU	A	1	SECONDARY	2	2	2	1	1	HETEROSEXUAL	YES	1	>5	1	20	NO	2	NONE	2	NO	2	N/A	YES	1	2-3 YEARS	GONORRHEA	SYPHILIS	CANDIDIASIS	NO	51	1.612	78	97	25	90	19.6	COCAINE	NONE	<6 MONTH	TWICE	YES	NO	YES	NO	YES	NO	NO	N/A
27	B	IDU	C	2	PRIMARY	1	2	1	1	3	HETEROSEXUAL	YES	1	5-Feb	2	14	NO	2	NONE	2	YES	1	> 5 TIMES	NO	2	N/A	N/A	N/A	N/A	N/A	48	1.72	76	93	25	82	16.4	HEROIN	DIAZEPAM	1-3 YEAR	THRICE	NO	NO	YES	NO	YES	NO	YES	N/A
188	C	NON IDU	A	2	PRIMARY	1	4	4	1	2	HETEROSEXUAL	YES	1	1	3	20	NO	2	NONE	2	NO	2	N/A	NO	2	N/A	N/A	N/A	N/A	N/A	55	1.69	79	96	30	89	19.3	NONE	NONE	N/A	N/A	NO	NO	NO	NO	NO	NO	NO	N/A
375	B	NON IDU	C	2	COLLEGE	1	1	4	2	7	HETEROSEXUAL	NO	2	1	3	17	NO	2	NONE	2	NO	2	N/A	NO	2	N/A	N/A	N/A	N/A	N/A	54	1.546	32	39	29	33.5	25.5	NONE	NONE	N/A	N/A	NO	NO	NO	NO	NO	NO	NO	N/A
77	C	NON IDU	C	3	PRIMARY	1	1	4	1	8	HETEROSEXUAL	NO	2	0	4	VIRGIN	NO	2	NONE	2	NO	2	N/A	YES	1	>3 YEARS	NO	NO	NO	GENITAL WARTS	54	1.625	82	89	28	81	20.4	NONE	NONE	N/A	N/A	NO	NO	NO	NO	NO	NO	NO	N/A
125	C	NON IDU	C	2	SECONDARY	1	2	3	3	8	HETEROSEXUAL	YES	1	>5	1	13	NO	2	NONE	2	NO	2	N/A	NO	2	N/A	N/A	N/A	N/A	N/A	55	1.655	93	105	33	90	20.1	NONE	NONE	N/A	N/A	NO	NO	NO	NO	NO	NO	NO	N/A
287	B	IDU	A	2	PRIMARY	2	1	1	1	1	HETEROSEXUAL	YES	1	>5	1	14	YES	1	TWICE	1	YES	1	> 5 TIMES	YES	1	2-3 YEARS	NO	SYPHILIS	NO	NO	58	1.71	75	92	28	87	19.8	HEROIN	NONE	1-3 YEAR	THRICE	YES	NO	YES	YES	YES	YES	YES	N/A
91	C	NON IDU	A	3	PRIMARY	4	1	4	2	7	HETEROSEXUAL	YES	1	1	3	22	NO	2	NONE	2	NO	2	N/A	YES	1	>3 YEARS	NO	NO	CANDIDIASIS	TRICHOMONIASI	55	1.582	84	99	33	98	22	NONE	NONE	N/A	N/A	NO	NO	NO	NO	NO	NO	NO	N/A
157	C	NON IDU	C	3	COLLEGE	1	2	4	2	7	HETEROSEXUAL	NO	2	0	4	18	NO	2	NONE	2	NO	2	N/A	NO	2	N/A	N/A	N/A	N/A	N/A	56	1.62	77	90	25	81	21.3	NONE	NONE	N/A	N/A	NO	NO	NO	NO	NO	NO	NO	N/A
280	B	IDU	C	3	PRIMARY	4	2	2	1	3	HETEROSEXUAL	YES	1	1	3	16	NO	2	NONE	2	NO	2	N/A	NO	2	N/A	N/A	N/A	N/A	N/A	58	1.685	74	95	25.5	86	20.4	HEROIN	NONE	1-3 YEAR	TWICE	YES	NO	YES	YES	NO	NO	NO	N/A
379	B	NON IDU	C	3	COLLEGE	1	4	1	3	8	HETEROSEXUAL	YES	1	1	3	10	NO	2	NONE	2	NO	2	N/A	NO	2	N/A	N/A	N/A	N/A	N/A	46	1.589	28	27	23	28	19.3	NONE	NONE	N/A	N/A	NO	NO	NO	NO	NO	NO	YES	6-11 MONTHS
51	C	NON IDU	A	2	NONE	1	1	4	1	8	HETEROSEXUAL	YES	1	1	3	12	YES	1	NONE	2	YES	1	3-5 TIMES	YES	1	6 -11 MONTHS	NO	NO	CANDIDIASIS	TRICHOMONIASI	68	1.652	92	108	39	105	24.9	NONE	NONE	N/A	N/A	NO	NO	NO	NO	NO	NO	NO	N/A
355	B	IDU	C	1	PRIMARY	2	4	3	1	3	HETEROSEXUAL	YES	1	1	3	14	NO	2	NONE	2	NO	2	N/A	YES	1	1 YEAR	NO	SYPHILIS	NO	NO	58	1.655	78	89	25	90	21.2	HEROIN	NONE	6-11 MON	THRICE	NO	NO	NO	NO	NO	NO	NO	N/A
223	C	NON IDU	C	3	SECONDARY	4	2	4	2	7	HETEROSEXUAL	YES	1	1	3	17	NO	2	NONE	2	NO	2	N/A	YES	1	6 -11 MONTHS	NO	NO	NO	HERPES	54	1.625	74	91	25	82	20.4	NONE	NONE	N/A	N/A	NO	NO	NO	NO	NO	NO	NO	N/A
25	B	IDU	A	1	PRIMARY	1	4	2	1	1	HETEROSEXUAL	YES	1	5-Feb	2	16	NO	2	NONE	2	NO	2	N/A	NO	2	N/A	N/A	N/A	N/A	N/A	46	1.569	70	86	27.5	86	18.9	HEROIN	NONE	>3 YEARS	THRICE	NO	NO	YES	NO	YES	NO	YES	N/A
189	C	NON IDU	A	3	COLLEGE	1	2	4	2	7	HETEROSEXUAL	YES	1	1	3	22	NO	2	NONE	2	NO	2	N/A	NO	2	N/A	N/A	N/A	N/A	N/A	70	1.75	90	100	34	94	22.9	NONE	NONE	N/A	N/A	NO	NO	NO	NO	NO	NO	NO	N/A
313	B	IDU	A	2	PRIMARY	2	4	2	1	4	HETEROSEXUAL	YES	1	5-Feb	2	13	NO	2	NONE	2	NO	2	N/A	YES	1	>3 YEARS	GONORRHEA	NO	NO	NO	58	1.74	76	92	27	94	19.2	HEROIN	NONE	1-3 YEAR	ONCE	NO	NO	YES	NO	NO	NO	YES	N/A
282	B	IDU	A	2	PRIMARY	2	4	1	1	1	HETEROSEXUAL	YES	1	>5	1	12	NO	2	NONE	2	NO	2	N/A	YES	1	6 -11 MONTHS	NO	NO	CANDIDIASIS	NO	56	1.7648	71	89	25	88	0.2	COCAINE	NONE	1-3 YEAR	THRICE	YES	NO	YES	YES	NO	YES	YES	N/A
60	C	NON IDU	A	2	NONE	4	2	4	3	8	HETEROSEXUAL	YES	1	1	3	17	NO	2	NONE	2	NO	2	N/A	YES	1	>3 YEARS	NO	NO	NO	HERPES	71	1.625	97	116	39	99	26.9	NONE	NONE	N/A	N/A	NO	NO	NO	NO	NO	NO	NO	N/A
56	B	IDU	A	1	SECONDARY	2	1	1	3	8	HETEROSEXUAL	YES	1	1	3	18	NO	2	NONE	2	NO	2	N/A	NO	2	N/A	N/A	N/A	N/A	N/A	50	1.55	71	93	25	83	20.8	HER-COC	NONE	1-3 YEAR	THRICE	YES	YES	NO	YES	NO	YES	YES	N/A
196	B	IDU	C	3	SECONDARY	1	1	1	1	3	HETEROSEXUAL	YES	1	1	3	20	NO	2	NONE	2	NO	2	N/A	NO	2	N/A	N/A	N/A	N/A	N/A	59	1.789	72	86	25	82	18.4	HEROIN	NONE	1-3 YEAR	THRICE	YES	YES	NO	YES	NO	NO	NO	N/A
226	B	IDU	C	3	SECONDARY	4	2	2	1	3	HETEROSEXUAL	YES	1	1	3	17	YES	1	NONE	2	YES	1	3-5 TIMES	NO	2	N/A	N/A	N/A	N/A	N/A	61	1.735	86.5	89	26	86.5	20.3	HEROIN	DIAZEPAM	1-3 YEAR	THRICE	YES	NO	YES	NO	NO	NO	NO	N/A
320	C	NON IDU	A	2	PRIMARY	2	1	4	3	8	HETEROSEXUAL	NO	2	0	4	18	NO	2	NONE	2	NO	2	N/A	NO	2	N/A	N/A	N/A	N/A	N/A	53	1.715	78	96	27	98	18	NONE	NONE	N/A	N/A	NO	NO	NO	NO	NO	NO	NO	N/A
169	C	NON IDU	C	2	SECONDARY	1	1	4	3	8	HETEROSEXUAL	NO	2	1	3	20	NO	2	NONE	2	NO	2	N/A	NO	2	N/A	N/A	N/A	N/A	N/A	64	1.645	91	107	36	95	23.7	NONE	NONE	N/A	N/A	NO	NO	NO	NO	NO	NO	NO	N/A
351	B	IDU	C	2	SECONDARY	3	2	1	1	5	HOMOSEXUAL	YES	1	5-Feb	2	16	NO	2	NONE	2	NO	2	N/A	NO	2	N/A	N/A	N/A	N/A	N/A	44	1.533	69	86.5	20	75	18.7	HEROIN	NONE	>3 YEARS	TWICE	NO	NO	YES	NO	YES	NO	NO	N/A
186	C	NON IDU	A	2	COLLEGE	4	4	4	2	7	HETEROSEXUAL	YES	1	1	3	18	NO	2	NONE	2	NO	2	N/A	NO	2	N/A	N/A	N/A	N/A	N/A	60	1.682	83	96	31	90	21.2	NONE	NONE	N/A	N/A	NO	NO	NO	NO	NO	NO	NO	N/A
263	C	NON IDU	C	2	PRIMARY	3	2	2	1	2	HETEROSEXUAL	YES	1	5-Feb	2	17	NO	2	NONE	2	NO	2	N/A	YES	1	>3 YEARS	GONORRHEA	NO	NO	URETHRITIS	90	1.545	112	127	45	117	37.7	NONE	NONE	N/A	N/A	NO	NO	NO	NO	NO	NO	NO	N/A
269	C	NON IDU	A	2	COLLEGE	2	4	2	3	8	HETEROSEXUAL	NO	2	0	4	17	NO	2	NONE	2	NO	2	N/A	YES	1	6 -11 MONTHS	NO	NO	CANDIDIASIS	VAGINOSIS	67	1.805	85	108	39	89	20.6	NONE	NONE	N/A	N/A	NO	NO	NO	NO	NO	NO	NO	N/A
256	B	IDU	A	2	PRIMARY	3	2	2	1	6	HETEROSEXUAL	YES	1	5-Feb	2	14	NO	2	NONE	2	YES	1	TWICE	YES	1	1 YEAR	NO	NO	CANDIDIASIS	NO	53	1.56	73	92	24	84	21.8	HEROIN	NONE	1-3 YEAR	THRICE	YES	NO	YES	YES	NO	YES	YES	N/A
241	B	IDU	A	3	SECONDARY	2	1	1	1	1	HETEROSEXUAL	YES	1	>5	1	16	NO	2	>5 TIMES	1	NO	2	N/A	YES	1	2-3 YEARS	GONORRHEA	NO	NO	NO	53	1.61	68	84	24	82	20.4	HEROIN	DIAZEPAM	1-3 YEAR	TWICE	YES	NO	YES	YES	NO	YES	YES	N/A
155	B	IDU	A	1	PRIMARY	4	2	1	3	8	HETEROSEXUAL	YES	1	5-Feb	2	18	NO	2	NONE	2	NO	2	N/A	NO	2	N/A	N/A	N/A	N/A	N/A	45	1.6	72	86	22	79	17.6	HEROIN	NONE	<6 MONTH	ONCE	YES	NO	YES	YES	NO	NO	NO	N/A
58	C	NON IDU	A	2	PRIMARY	4	2	4	1	4	HETEROSEXUAL	YES	1	1	3	12	NO	2	NONE	2	NO	2	N/A	YES	1	>3 YEARS	GONORRHEA	NO	NO	NO	44	1.48	83	92	34	91	20.1	NONE	NONE	N/A	N/A	NO	NO	NO	NO	NO	NO	NO	N/A
267	B	IDU	A	3	SECONDARY	3	1	1	1	4	HETEROSEXUAL	YES	1	1	3	11	NO	2	NONE	2	NO	2	N/A	YES	1	6 -11 MONTHS	NO	NO	CANDIDIASIS	NO	54	1.658	71	91	24	88	19.6	HEROIN	NONE	6-11 MON	THRICE	YES	YES	YES	YES	YES	YES	YES	N/A
299	B	IDU	C	2	PRIMARY	2	2	1	1	5	HOMOSEXUAL	YES	1	5-Feb	2	16	NO	2	NONE	2	NO	2	N/A	NO	2	N/A	N/A	N/A	N/A	N/A	46	1.865	66	80	22	80	13.2	HEROIN	NONE	1-3 YEAR	THRICE	NO	NO	YES	NO	NO	NO	NO	N/A
174	B	IDU	C	2	TERTIARY	4	4	4	1	2	BISEXUAL	YES	1	5-Feb	2	17	NO	2	NONE	2	NO	2	N/A	NO	2	N/A	N/A	N/A	N/A	N/A	53	1.705	71	91	24	87	18.2	HEROIN	DIAZEPAM	<6 MONTH	TWICE	NO	NO	NO	NO	NO	NO	NO	N/A
48	B	IDU	C	2	PRIMARY	1	4	1	1	2	HETEROSEXUAL	YES	1	5-Feb	2	14	NO	2	NONE	2	NO	2	N/A	NO	2	N/A	N/A	N/A	N/A	N/A	54	1.705	88	94	26	92	18.6	HEROIN	NONE	<6 MONTH	THRICE	NO	NO	YES	YES	NO	NO	YES	N/A
334	C	NON IDU	C	2	SECONDARY	3	2	2	1	8	HETEROSEXUAL	YES	1	5-Feb	2	16	NO	2	NONE	2	NO	2	N/A	YES	1	6 -11 MONTHS	GONORRHEA	NO	NO	URETHRITIS	51	1.668	91	98	27	102	18.3	NONE	NONE	N/A	N/A	NO	NO	NO	NO	NO	NO	NO	N/A
68	B	IDU	C	3	SECONDARY	1	4	1	3	3	HETEROSEXUAL	YES	1	1	3	15	NO	2	NONE	2	NO	2	N/A	NO	2	N/A	N/A	N/A	N/A	N/A	51	1.735	75	93	24	79	16.9	HEROIN	NONE	<6 MONTH	THRICE	NO	NO	NO	NO	NO	NO	NO	N/A
371	B	NON IDU	A	2	SECONDARY	1	4	2	3	8	HETEROSEXUAL	NO	2	0	4	VIRGIN	NO	2	NONE	2	NO	2	N/A	NO	2	N/A	N/A	N/A	N/A	N/A	59	1.521	28	29	24	28	24.3	NONE	NONE	N/A	N/A	NO	NO	NO	NO	NO	NO	NO	N/A
15	B	IDU	C	2	PRIMARY	1	4	3	1	3	HETEROSEXUAL	YES	1	5-Feb	2	14	NO	2	NONE	2	NO	2	N/A	YES	1	>3 YEARS	NO	NO	CANDIDIASIS	NO	50	1.725	71	89	26	89	16.8	HEROIN	ROHYPNOL	1-3 YEAR	TWICE	NO	NO	YES	NO	NO	NO	NO	N/A
259	B	IDU	A	2	PRIMARY	2	4	1	1	6	HETEROSEXUAL	YES	1	1	3	12	YES	1	3-5 TIMES	1	NO	2	N/A	YES	1	>3 YEARS	GONORRHEA	NO	NO	NO	54	1.712	70	88	23.5	84	18.4	COCAINE	NONE	1-3 YEAR	THRICE	YES	NO	NO	YES	YES	YES	YES	N/A
275	B	IDU	C	3	SECONDARY	4	1	1	1	5	HETEROSEXUAL	YES	1	5-Feb	2	14	NO	2	NONE	2	NO	2	N/A	YES	1	>3 YEARS	NO	SYPHILIS	NO	NO	46	1.744	67	78	24	80	15.1	HEROIN	NONE	1-3 YEAR	THRICE	NO	NO	YES	NO	YES	NO	NO	N/A
156	B	IDU	A	1	PRIMARY	4	2	4	1	1	HETEROSEXUAL	YES	1	5-Feb	2	16	NO	2	NONE	2	NO	2	N/A	NO	2	N/A	N/A	N/A	N/A	N/A	47	1.57	75	93	23	81	19.1	HEROIN	NONE	<6 MONTH	ONCE	NO	YES	YES	YES	NO	NO	NO	N/A
162	B	IDU	C	2	SECONDARY	2	4	1	1	8	HETEROSEXUAL	YES	1	1	3	14	NO	2	NONE	2	NO	2	N/A	NO	2	N/A	N/A	N/A	N/A	N/A	56	1.875	71	93	25	85	15.9	HEROIN	NONE	<6 MONTH	ONCE	YES	NO	YES	NO	NO	NO	NO	N/A
139	C	NON IDU	C	2	PRIMARY	1	2	4	2	7	HETEROSEXUAL	YES	1	1	3	13	NO	2	NONE	2	NO	2	N/A	NO	2	N/A	N/A	N/A	N/A	N/A	65	1.805	90	100	40	97	20	NONE	NONE	N/A	N/A	NO	NO	NO	NO	NO	NO	NO	N/A
318	B	IDU	C	3	PRIMARY	2	4	1	1	5	HOMOSEXUAL	YES	1	5-Feb	2	15	NO	2	NONE	2	NO	2	N/A	NO	2	N/A	N/A	N/A	N/A	N/A	55	1.704	78	90	25	86	18.9	HEROIN	NONE	1-3 YEAR	THRICE	NO	NO	YES	NO	YES	NO	NO	N/A
298	B	IDU	C	2	PRIMARY	3	2	1	1	5	BISEXUAL	YES	1	5-Feb	2	15	NO	2	NONE	2	NO	2	N/A	YES	1	2-3 YEARS	NO	NO	NO	HERPES	62	1.815	70	95	27	92	18.8	COCAINE	NONE	>3 YEARS	>3 TIMES	NO	NO	NO	NO	YES	NO	NO	N/A
173	B	IDU	C	2	PRIMARY	1	2	4	1	2	HETEROSEXUAL	YES	1	5-Feb	2	15	NO	2	NONE	2	NO	2	N/A	NO	2	>3 YEARS	NO	NO	CANDIDIASIS	NO	64	1.69	80	100	28	92	22.4	HEROIN	NONE	<6 MONTH	TWICE	YES	NO	YES	NO	NO	NO	NO	N/A
34	B	IDU	C	1	PRIMARY	4	2	1	3	3	BISEXUAL	YES	1	5-Feb	2	14	NO	2	NONE	2	NO	2	N/A	NO	2	N/A	N/A	N/A	N/A	N/A	49	1.655	72	90	23	82	17.9	HEROIN	NONE	>3 YEARS	THRICE	NO	NO	NO	YES	NO	NO	NO	N/A
293	B	IDU	A	3	PRIMARY	2	4	1	1	4	HETEROSEXUAL	YES	1	1	3	13	YES	1	NONE	2	NO	2	N/A	YES	1	1 YEAR	NO	NO	CANDIDIASIS	NO	50		72	82	22	84	0	HEROIN	NONE	<6 MONTH	ONCE	NO	NO	NO	YES	NO	NO	YES	N/A
168	B	IDU	C	2	SECONDARY	1	1	1	3	3	HETEROSEXUAL	YES	1	1	3	14	NO	2	NONE	2	NO	2	N/A	NO	2	N/A	N/A	N/A	N/A	N/A	53	1.85	73	91	27	85	15.5	HEROIN	NONE	6-11 MON	ONCE	YES	NO	NO	YES	NO	NO	NO	N/A
196	C	NON IDU	C	3	PRIMARY	4	1	4	3	8	HETEROSEXUAL	YES	1	5-Feb	2	23	NO	2	NONE	2	NO	2	N/A	NO	2	N/A	N/A	N/A	N/A	N/A	64	1.75	74	86	24	82	20.9	NONE	NONE	N/A	N/A	NO	NO	NO	YES	NO	NO	NO	>3 YEARS
297	C	NON IDU	A	3	SECONDARY	2	1	2	1	2	HETEROSEXUAL	YES	1	1	3	18	YES	1	NONE	2	NO	2	N/A	YES	1	>3 YEARS	GONORRHEA	NO	NO	NO	51	1.668	91	98	27	102	18.3	NONE	NONE	N/A	N/A	NO	NO	NO	NO	NO	NO	NO	N/A
108	C	NON IDU	C	1	COLLEGE	1	2	4	1	3	HETEROSEXUAL	YES	1	1	3	20	NO	2	NONE	2	NO	2	N/A	YES	1	2-3 YEARS	GONORRHEA	NO	NO	NO	67	1.69	90	101	28	94	23.5	NONE	NONE	N/A	N/A	NO	NO	NO	YES	NO	NO	NO	>3 YEARS
252	B	IDU	A	2	PRIMARY	2	4	1	1	4	HETEROSEXUAL	YES	1	1	3	13	NO	2	NONE	2	NO	2	N/A	YES	1	1 YEAR	NO	NO	CANDIDIASIS	NO	49	1.6	71	86	24	88	19.1	HEROIN	NONE	1-3 YEAR	THRICE	YES	NO	NO	NO	NO	NO	NO	N/A
217	C	NON IDU	A	3	PRIMARY	2	4	4	1	3	HETEROSEXUAL	YES	1	5-Feb	2	12	YES	1	NONE	2	NO	2	N/A	NO	2	N/A	N/A	N/A	N/A	N/A	98	1.678	103	126	34	118	34.8	NONE	NONE	N/A	N/A	NO	NO	NO	YES	NO	NO	NO	<6 MONTHS
138	C	NON IDU	C	2	PRIMARY	4	4	4	3	3	HETEROSEXUAL	YES	1	1	3	17	NO	2	NONE	2	NO	2	N/A	NO	2	N/A	N/A	N/A	N/A	N/A	58	1.608	84	108	35	94	22.4	NONE	NONE	N/A	N/A	NO	NO	NO	NO	NO	NO	NO	N/A
200	B	IDU	C	2	SECONDARY	4	4	2	3	2	HETEROSEXUAL	YES	1	1	3	18	NO	2	NONE	2	NO	2	N/A	NO	2	N/A	N/A	N/A	N/A	N/A	59	1.717	78	92	27	89	20	HEROIN	NONE	1-3 YEAR	TWICE	NO	NO	NO	YES	NO	NO	NO	N/A
322	C	NON IDU	C	4	SECONDARY	4	2	1	1	8	HETEROSEXUAL	YES	1	1	3	16	NO	2	NONE	2	NO	2	N/A	NO	2	N/A	N/A	N/A	N/A	N/A	66	1.71	82	106	36	100	22.6	NONE	NONE	N/A	N/A	NO	NO	NO	YES	NO	NO	YES	>3 YEARS
175	C	NON IDU	A	2	PRIMARY	4	1	4	2	7	HETEROSEXUAL	YES	1	1	3	13	NO	2	NONE	2	NO	2	N/A	NO	2	N/A	N/A	N/A	N/A	N/A	62	1.601	91	115	35	95	24.2	NONE	NONE	N/A	N/A	NO	NO	NO	NO	NO	NO	NO	N/A
321	B	IDU	A	3	SECONDARY	2	1	2	1	6	HETEROSEXUAL	YES	1	1	3	13	NO	2	NONE	2	YES	1	TWICE	YES	1	1 YEAR	NO	SYPHILIS	CANDIDIASIS	NO	61	1.782	92	101	28	99	19.2	HEROIN	NONE	<6 MONTH	ONCE	YES	NO	NO	YES	NO	YES	YES	N/A
33	B	IDU	C	1	SECONDARY	2	2	3	3	3	HETEROSEXUAL	YES	1	5-Feb	2	22	NO	2	NONE	2	NO	2	N/A	NO	2	N/A	N/A	N/A	N/A	N/A	63	1.725	74	94	28	88	21.2	HER-COC	NONE	>3 YEARS	>3 TIMES	NO	NO	NO	YES	YES	NO	YES	N/A
359	C	NON IDU	A	4	PRIMARY	2	4	4	1	2	HETEROSEXUAL	YES	1	0	4	16	NO	2	NONE	2	NO	2	N/A	NO	2	N/A	N/A	N/A	N/A	N/A	58	1.64	94	108	34	94	21.6	NONE	NONE	N/A	N/A	YES	NO	NO	NO	NO	NO	NO	N/A
92	B	IDU	C	1	SECONDARY	1	2	1	3	3	HETEROSEXUAL	YES	1	5-Feb	2	16	NO	2	NONE	2	NO	2	N/A	NO	2	N/A	N/A	N/A	N/A	N/A	55	1.765	69	95	27	82	17.7	HEROIN	NONE	<6 MONTH	>3 TIMES	NO	NO	YES	YES	NO	NO	YES	N/A
344	C	NON IDU	A	3	PRIMARY	2	1	4	1	2	HETEROSEXUAL	NO	2	0	4	13	NO	2	NONE	2	NO	2	N/A	YES	1	6 -11 MONTHS	NO	NO	CANDIDIASIS	NO	59	1.837	89	96	28	96	17.5	NONE	NONE	N/A	N/A	NO	NO	NO	YES	NO	NO	NO	6-11 MONTHS
368	B	NON IDU	C	2	COLLEGE	1	4	4	2	7	HETEROSEXUAL	YES	1	1	3	22	NO	2	NONE	2	NO	2	N/A	NO	2	N/A	N/A	N/A	N/A	N/A	58	1.665	31	34.5	25	33	25.1	NONE	NONE	N/A	N/A	NO	NO	NO	NO	YES	NO	NO	1-3 YEARS
94	C	NON IDU	C	3	COLLEGE	2	4	4	1	6	HETEROSEXUAL	YES	1	>5	1	14	NO	2	NONE	2	YES	1	> 5 TIMES	YES	1	1 YEAR	GONORRHEA	NO	NO	HERPES	49	1.705	77	101	26	95	16.9	NONE	NONE	N/A	N/A	NO	NO	NO	YES	NO	NO	YES	>3 YEARS
240	C	NON IDU	A	3	SECONDARY	1	4	4	2	7	HETEROSEXUAL	NO	2	0	4	VIRGIN	NO	2	NONE	2	NO	2	N/A	YES	1	2-3 YEARS	N/A	SYPHILIS	NO	NO	69	1.67	88	105	30	98	24.7	NONE	NONE	N/A	N/A	NO	NO	NO	NO	NO	NO	NO	N/A
96	C	NON IDU	A	3	PRIMARY	2	1	4	2	7	HETEROSEXUAL	NO	2	1	3	22	NO	2	NONE	2	NO	2	N/A	YES	1	>3 YEARS	GONORRHEA	NO	NO	NO	61	1.624	88	104	35	97	23.1	NONE	NONE	N/A	N/A	NO	NO	NO	NO	NO	NO	NO	N/A
191	C	NON IDU	A	2	COLLEGE	4	1	4	3	8	HETEROSEXUAL	YES	1	1	3	20	NO	2	NONE	2	NO	2	N/A	NO	2	N/A	N/A	N/A	N/A	N/A	54	1.566	112	130	35	100	22	NONE	NONE	N/A	N/A	NO	NO	NO	NO	NO	NO	NO	N/A
248	C	NON IDU	A	3	PRIMARY	2	4	3	1	2	HETEROSEXUAL	YES	1	1	3	14	NO	2	NONE	2	NO	2	N/A	YES	1	2-3 YEARS	GONORRHEA	SYPHILIS	NO	NO	68	1.72	98	119	43	100	23	NONE	NONE	N/A	N/A	NO	NO	NO	NO	NO	NO	NO	N/A
224	B	IDU	C	3	PRIMARY	1	2	2	1	3	HETEROSEXUAL	YES	1	5-Feb	2	22	NO	2	NONE	2	NO	2	N/A	NO	2	N/A	N/A	N/A	N/A	N/A	64	1.69	86.5	63.5	28	88	22.4	HEROIN	ROHYPNOL	1-3 YEAR	THRICE	NO	NO	YES	YES	YES	NO	NO	N/A
96	B	IDU	C	1	PRIMARY	1	2	3	1	3	HETEROSEXUAL	NO	2	1	3	20	NO	2	NONE	2	NO	2	N/A	NO	2	N/A	N/A	N/A	N/A	N/A	50	1.855	74	83	25	80	14.5	HEROIN	NONE	1-3 YEAR	THRICE	YES	NO	NO	YES	NO	YES	NO	N/A
305	C	NON IDU	A	2	PRIMARY	2	4	3	3	4	HETEROSEXUAL	NO	2	0	4	14	NO	2	NONE	2	NO	2	N/A	NO	2	N/A	N/A	N/A	N/A	N/A	52	1.6	86	96	28	94	20.3	NONE	NONE	N/A	N/A	NO	NO	NO	NO	NO	NO	NO	N/A
172	C	NON IDU	A	2	PRIMARY	4	4	2	1	2	HETEROSEXUAL	YES	1	1	3	15	NO	2	NONE	2	NO	2	N/A	NO	2	N/A	N/A	N/A	N/A	N/A	67	1.66	90	102	39	102	24.3	NONE	NONE	N/A	N/A	NO	NO	NO	NO	NO	NO	NO	N/A
232	B	IDU	C	3	PRIMARY	1	2	3	1	3	HETEROSEXUAL	YES	1	1	3	16	NO	2	NONE	2	NO	2	N/A	NO	2	N/A	N/A	N/A	N/A	N/A	55	1.611	82.5	89.5	26	85.5	21.2	HEROIN	NONE	1-3 YEAR	TWICE	YES	NO	NO	YES	NO	YES	NO	N/A
195	B	IDU	C	3	PRIMARY	1	2	2	1	2	HETEROSEXUAL	YES	1	>5	1	18	NO	2	NONE	2	YES	1	3-5 TIMES	NO	2	N/A	N/A	N/A	N/A	N/A	57	1.634	74	82	28	83	21.3	HEROIN	NONE	6-11 MON	TWICE	YES	YES	YES	YES	NO	NO	YES	N/A
141	B	IDU	A	2	PRIMARY	1	4	1	1	1	HETEROSEXUAL	YES	1	>5	1	22	NO	2	NONE	2	NO	2	N/A	NO	2	N/A	N/A	N/A	N/A	N/A	52	1.536	76	96	27	88	22	HEROIN	NONE	1-3 YEAR	THRICE	NO	NO	NO	YES	NO	NO	NO	N/A
17	B	IDU	C	1	SECONDARY	1	2	4	3	3	HETEROSEXUAL	YES	1	1	3	22	NO	2	NONE	2	YES	1	ONCE	NO	2	N/A	N/A	N/A	N/A	N/A	50	1.687	78	96	25	85	17.4	COCAINE	NONE	>3 YEARS	THRICE	NO	NO	YES	NO	YES	NO	NO	N/A
150	B	IDU	C	2	PRIMARY	2	4	1	3	3	HETEROSEXUAL	YES	1	>5	1	18	NO	2	NONE	2	NO	2	N/A	NO	2	N/A	N/A	N/A	N/A	N/A	73	1.78	80	104	29	94	23	HEROIN	ROHYPNOL	>3 YEARS	>3 TIMES	YES	NO	YES	YES	YES	YES	NO	N/A
283	C	NON IDU	A	3	SECONDARY	4	1	4	2	7	HETEROSEXUAL	YES	1	1	3	14	NO	2	NONE	2	NO	2	N/A	YES	1	>3 YEARS	GONORRHEA	NO	NO	VAGINOSIS	64	1.66	90	102	39	104	23.2	NONE	NONE	N/A	N/A	NO	NO	NO	NO	NO	NO	NO	N/A
265	B	IDU	A	3	SECONDARY	3	2	1	1	1	HETEROSEXUAL	YES	1	>5	1	13	YES	1	>5 TIMES	1	NO	2	N/A	YES	1	2-3 YEARS	NO	NO	CANDIDIASIS	NO	59	1.78	80	104	26	94	18.6	COCAINE	NONE	1-3 YEAR	THRICE	YES	NO	YES	YES	YES	YES	YES	N/A
76	C	NON IDU	A	2	COLLEGE	1	1	4	2	8	HETEROSEXUAL	NO	2	0	4	VIRGIN	YES	1	NONE	2	NO	2	N/A	YES	1	>3 YEARS	NO	SYPHILIS	NO	NO	49	1.675	66	89	28	79	17.5	NONE	NONE	N/A	N/A	NO	NO	NO	NO	NO	NO	NO	N/A
309	B	IDU	A	2	PRIMARY	1	4	1	1	2	HETEROSEXUAL	YES	1	1	3	12	YES	1	NONE	2	YES	1	ONCE	YES	1	>3 YEARS	NO	NO	CANDIDIASIS	NO	53	1.735	68	84	24	86	17.6	HEROIN	NONE	6-11 MON	TWICE	NO	NO	NO	YES	NO	NO	YES	N/A
72	B	IDU	C	3	PRIMARY	4	2	4	3	3	HETEROSEXUAL	YES	1	5-Feb	2	19	YES	1	NONE	2	YES	1	TWICE	NO	2	N/A	N/A	N/A	N/A	N/A	43	1.586	67	97	25	79	17.1	HEROIN	NONE	6-11 MON	TWICE	NO	NO	YES	YES	NO	YES	NO	N/A
193	B	IDU	C	2	PRIMARY	1	2	1	3	3	HETEROSEXUAL	NO	2	0	4	18	NO	2	NONE	2	NO	2	N/A	NO	2	N/A	N/A	N/A	N/A	N/A	54	1.765	73	82	26	79	17.3	HEROIN	NONE	1-3 YEAR	THRICE	YES	NO	YES	NO	NO	YES	YES	N/A
229	B	IDU	C	3	SECONDARY	1	2	2	1	3	HETEROSEXUAL	YES	1	1	3	16	NO	2	NONE	2	NO	2	N/A	YES	1	2-3 YEARS	GONORRHEA	NO	NO	NO	52	1.69	84	88	25	87	18.2	HEROIN	NONE	1-3 YEAR	TWICE	YES	NO	YES	NO	YES	NO	NO	N/A
147	B	IDU	A	2	PRIMARY	4	2	4	1	1	HETEROSEXUAL	YES	1	5-Feb	2	17	NO	2	NONE	2	NO	2	N/A	NO	2	N/A	N/A	N/A	N/A	N/A	54	1.66	81	72	26	91	19.6	HEROIN	NONE	<6 MONTH	THRICE	NO	NO	NO	YES	YES	NO	YES	N/A
342	C	NON IDU	C	3	PRIMARY	4	4	1	3	3	HETEROSEXUAL	YES	1	5-Feb	2	15	NO	2	NONE	2	NO	2	N/A	YES	1	2-3 YEARS	GONORRHEA	SYPHILIS	NO	NO	61	1.689	94	102	28	98	21.4	NONE	NONE	N/A	N/A	NO	NO	NO	NO	NO	NO	NO	N/A
255	B	IDU	A	2	PRIMARY	2	1	2	1	1	HETEROSEXUAL	YES	1	>5	1	16	YES	1	>5 TIMES	1	NO	2	N/A	YES	1	>3 YEARS	GONORRHEA	NO	CANDIDIASIS	NO	51	1.685	68	86	22	80	18	HEROIN	NONE	1-3 YEAR	>3 TIMES	YES	NO	YES	YES	YES	YES	YES	N/A
316	C	NON IDU	C	3	PRIMARY	4	1	2	1	8	HETEROSEXUAL	YES	1	1	3	15	NO	2	NONE	2	NO	2	N/A	NO	2	N/A	N/A	N/A	N/A	N/A	78	1.854	86	106	36	101	22.7	NONE	NONE	N/A	N/A	NO	NO	NO	NO	NO	NO	NO	N/A
264	C	NON IDU	C	2	PRIMARY	4	4	3	3	8	HETEROSEXUAL	YES	1	1	3	14	NO	2	NONE	2	NO	2	N/A	NO	2	N/A	N/A	N/A	N/A	N/A	61	1.578	80	112	33	96	24.5	NONE	NONE	N/A	N/A	NO	NO	NO	NO	NO	NO	NO	N/A
341	B	IDU	A	2	PRIMARY	2	2	2	1	4	HETEROSEXUAL	YES	1	5-Feb	2	12	NO	2	NONE	2	NO	2	N/A	YES	1	1 YEAR	NO	NO	CANDIDIASIS	NO	51	1.735	76	89	24	87	16.9	HEROIN	NONE	1-3 YEAR	ONCE	YES	YES	NO	YES	YES	YES	YES	N/A
370	B	IDU	C	3	PRIMARY	4	2	2	1	3	HETEROSEXUAL	YES	1	1	3	15	NO	2	NONE	2	NO	2	N/A	NO	2	N/A	N/A	N/A	N/A	N/A	46	1.61	76	90	22	78	17.7	HEROIN	NONE	1-3 YEAR	TWICE	NO	NO	YES	YES	YES	NO	NO	N/A
130	B	IDU	C	2	PRIMARY	4	2	2	3	3	HETEROSEXUAL	YES	1	5-Feb	2	15	NO	2	NONE	2	NO	2	N/A	NO	2	N/A	N/A	N/A	N/A	N/A	59	1.669	76	98	28	92	21.2	HEROIN	NONE	1-3 YEAR	THRICE	NO	NO	YES	YES	YES	NO	NO	N/A
127	B	IDU	C	2	SECONDARY	1	2	1	3	8	HETEROSEXUAL	NO	2	1	3	19	NO	2	NONE	2	NO	2	N/A	NO	2	N/A	N/A	N/A	N/A	N/A	60	1.759	75	89	27	90	19.4	HEROIN	NONE	>3 YEARS	TWICE	NO	NO	NO	NO	YES	NO	NO	N/A
337	B	IDU	C	2	PRIMARY	3	2	1	1	8	BISEXUAL	YES	1	5-Feb	2	15	NO	2	NONE	2	NO	2	N/A	YES	1	>3 YEARS	NO	NO	NO	GENITAL WARTS	54	1.676	81.5	76	21	74	19.2	COCAINE	NONE	>3 YEARS	>3 TIMES	NO	NO	NO	NO	YES	NO	NO	N/A
120	C	NON IDU	A	2	PRIMARY	2	1	4	2	7	HETEROSEXUAL	NO	2	5-Feb	2	15	NO	2	NONE	2	NO	2	N/A	YES	1	>3 YEARS	NO	NO	NO	HERPES	33	1.64	64	65	27	60	12.3	NONE	NONE	N/A	N/A	NO	NO	NO	NO	NO	NO	NO	N/A
150	C	NON IDU	A	3	SECONDARY	1	1	4	3	2	HETEROSEXUAL	NO	2	0	4	VIRGIN	NO	2	NONE	2	NO	2	N/A	NO	2	N/A	N/A	N/A	N/A	N/A	33	1.62	55	72	27	68	12.6	NONE	NONE	N/A	N/A	NO	NO	NO	NO	NO	NO	NO	N/A
167	B	IDU	C	2	SECONDARY	1	2	3	1	2	HETEROSEXUAL	YES	1	1	3	17	NO	2	NONE	2	NO	2	N/A	NO	2	N/A	N/A	N/A	N/A	N/A	59	1.764	76	85	26	88	19	HEROIN	NONE	6-11 MON	ONCE	NO	NO	NO	YES	NO	NO	NO	N/A
159	C	NON IDU	C	3	SECONDARY	1	1	4	1	2	HETEROSEXUAL	NO	2	0	4	VIRGIN	NO	2	NONE	2	NO	2	N/A	NO	2	N/A	N/A	N/A	N/A	N/A	59	1.75	73	88	24	76	19.3	NONE	NONE	N/A	N/A	NO	NO	NO	NO	NO	NO	NO	N/A
292	B	IDU	A	3	PRIMARY	2	4	1	1	6	HETEROSEXUAL	YES	1	1	3	11	NO	2	NONE	2	NO	2	N/A	YES	1	>3 YEARS	GONORRHEA	NO	NO	NO	54	1.745	68	88	24.5	89	17.7	HEROIN	NONE	6-11 MON	TWICE	YES	NO	YES	YES	NO	YES	YES	N/A
174	C	NON IDU	C	2	PRIMARY	4	4	4	3	3	HETEROSEXUAL	YES	1	1	3	17	NO	2	NONE	2	NO	2	N/A	NO	2	N/A	N/A	N/A	N/A	N/A	62	1.555	93	105	34	95	25.6	NONE	NONE	N/A	N/A	NO	NO	NO	NO	YES	NO	NO	>3 YEARS
268	B	IDU	A	3	PRIMARY	2	4	1	1	4	HETEROSEXUAL	YES	1	5-Feb	2	13	YES	1	NONE	2	NO	2	N/A	YES	1	1 YEAR	NO	NO	CANDIDIASIS	NO	53	1.76	68	88	23	86	17.1	HEROIN	NONE	>3 YEARS	THRICE	YES	NO	YES	YES	NO	YES	YES	N/A
257	C	NON IDU	A	2	SECONDARY	4	1	4	2	7	HETEROSEXUAL	YES	1	1	3	8	NO	2	NONE	2	NO	2	N/A	NO	2	N/A	N/A	N/A	N/A	N/A	55	1.735	82	96	28	92	18.3	NONE	NONE	N/A	N/A	NO	NO	NO	NO	NO	NO	NO	N/A
319	C	NON IDU	A	3	PRIMARY	1	1	4	3	2	HETEROSEXUAL	NO	2	0	4	13	NO	2	NONE	2	NO	2	N/A	NO	2	N/A	N/A	N/A	N/A	N/A	57	1.727	82	94	26	98	19.1	NONE	NONE	N/A	N/A	NO	NO	NO	NO	NO	NO	NO	N/A
299	C	NON IDU	C	2	PRIMARY	4	1	4	1	3	HETEROSEXUAL	YES	1	1	3	15	NO	2	NONE	2	NO	2	N/A	NO	2	N/A	N/A	N/A	N/A	N/A	49	1.635	82	96	28	92	18.3	NONE	NONE	N/A	N/A	NO	NO	NO	NO	NO	NO	NO	N/A
5	B	IDU	C	1	SECONDARY	4	4	1	1	2	HETEROSEXUAL	YES	1	5-Feb	2	17	NO	2	NONE	2	NO	2	N/A	NO	2	N/A	N/A	N/A	N/A	N/A	58	1.69	71	99	28	86.7	20.3	HEROIN	NONE	>3 YEARS	THRICE	NO	NO	NO	NO	NO	NO	NO	N/A
268	C	NON IDU	A	3	SECONDARY	3	2	3	1	2	HETEROSEXUAL	NO	2	0	4	13	NO	2	NONE	2	NO	2	N/A	YES	1	6 -11 MONTHS	NO	NO	CANDIDIASIS	NO	56	1.785	82	98	30	99	17.6	NONE	NONE	N/A	N/A	NO	NO	NO	NO	NO	NO	NO	N/A
173	C	NON IDU	C	3	COLLEGE	1	2	1	3	8	HETEROSEXUAL	YES	1	1	3	18	NO	2	NONE	2	NO	2	N/A	NO	2	N/A	N/A	N/A	N/A	N/A	63	1.68	88	104	37	99	22.3	NONE	NONE	N/A	N/A	YES	NO	NO	NO	YES	NO	NO	>3 YEARS
212	C	NON IDU	A	3	COLLEGE	2	1	2	3	8	HETEROSEXUAL	YES	1	5-Feb	2	12	YES	1	NONE	2	NO	2	N/A	NO	2	N/A	N/A	N/A	N/A	N/A	75	1.67	94	110	28	102	26.9	NONE	NONE	N/A	N/A	NO	NO	NO	NO	NO	NO	NO	N/A
325	B	IDU	C	2	PRIMARY	4	4	2	1	3	HETEROSEXUAL	YES	1	5-Feb	2	15	NO	2	NONE	2	NO	2	N/A	NO	2	N/A	N/A	N/A	N/A	N/A	66	1.789	91.5	86.5	28	93	20.6	HEROIN	NONE	6-11 MON	ONCE	NO	NO	YES	YES	NO	NO	NO	N/A
325	C	NON IDU	A	3	PRIMARY	4	1	4	3	2	HETEROSEXUAL	YES	1	1	3	19	YES	1	NONE	2	NO	2	N/A	YES	1	2-3 YEARS	GONORRHEA	NO	NO	NO	66	1.659	88	101	37	99	24	NONE	NONE	N/A	N/A	NO	NO	NO	YES	NO	NO	NO	1-3 YEARS
184	B	IDU	C	2	SECONDARY	1	2	4	1	2	HETEROSEXUAL	YES	1	1	3	20	NO	2	NONE	2	NO	2	N/A	NO	2	N/A	N/A	N/A	N/A	N/A	44	1.865	61	80	22	80	12.7	HEROIN	DIAZEPAM	<6 MONTH	TWICE	NO	YES	YES	YES	NO	NO	NO	N/A
295	B	IDU	C	3	PRIMARY	3	2	2	1	8	HOMOSEXUAL	YES	1	5-Feb	2	15	NO	2	NONE	2	NO	2	N/A	NO	2	N/A	N/A	N/A	N/A	N/A	54	1.86	71	84	24	78	15.6	COCAINE	NONE	>3 YEARS	THRICE	NO	NO	NO	NO	YES	NO	NO	N/A
170	B	IDU	A	2	PRIMARY	1	2	4	1	8	HETEROSEXUAL	YES	1	1	3	15	NO	2	NONE	2	NO	2	N/A	YES	1	1 YEAR	GONORRHEA	SYPHILIS	CANDIDIASIS	NO	39	1.57	63	79	21	76	15.8	HEROIN	NONE	>3 YEARS	TWICE	NO	NO	NO	YES	NO	NO	NO	N/A
140	B	IDU	C	1	SECONDARY	2	2	3	1	2	HETEROSEXUAL	NO	2	5-Feb	2	14	NO	2	NONE	2	YES	1	3-5 TIMES	NO	2	N/A	N/A	N/A	N/A	N/A	50	1.883	67	71	25	83	14.1	HEROIN	DIAZEPAM	1-3 YEAR	THRICE	YES	YES	YES	YES	NO	NO	NO	N/A
260	C	NON IDU	C	3	PRIMARY	4	4	4	1	3	HETEROSEXUAL	YES	1	5-Feb	2	17	NO	2	NONE	2	NO	2	N/A	YES	1	1 YEAR	GONORRHEA	NO	NO	URETHRITIS	64	1.69	70	75	23	73	22.4	NONE	NONE	N/A	N/A	NO	NO	NO	NO	NO	NO	NO	N/A
289	C	NON IDU	A	3	PRIMARY	2	4	4	3	8	HETEROSEXUAL	YES	1	0	4	17	NO	2	NONE	2	NO	2	N/A	NO	2	N/A	N/A	N/A	N/A	N/A	57	1.611	74	100	30	96	22	NONE	NONE	N/A	N/A	NO	NO	NO	NO	NO	NO	NO	N/A
59	B	IDU	C	1	PRIMARY	4	2	1	1	3	HETEROSEXUAL	YES	1	1	3	14	NO	2	NONE	2	YES	1	3-5 TIMES	NO	2	N/A	N/A	N/A	N/A	N/A	59	1.729	73	90	28	84	19.7	HEROIN	NONE	<6 MONTH	THRICE	NO	NO	YES	YES	NO	NO	NO	N/A
185	B	IDU	C	2	TERTIARY	1	2	2	1	3	HOMOSEXUAL	YES	1	5-Feb	2	14	NO	2	NONE	2	NO	2	N/A	YES	1	6 -11 MONTHS	NO	NO	CANDIDIASIS	NO	65	1.77	78	96	29	91	20.7	HEROIN	NONE	<6 MONTH	TWICE	YES	NO	YES	NO	NO	NO	NO	N/A
310	B	IDU	A	2	PRIMARY	1	2	1	1	6	HETEROSEXUAL	YES	1	1	3	11	NO	2	TWICE	1	NO	2	N/A	NO	2	N/A	N/A	N/A	N/A	N/A	55	1.634	72	80	28	81	20.6	COCAINE	NONE	1-3 YEAR	THRICE	NO	NO	NO	YES	NO	NO	YES	N/A
349	B	IDU	C	2	SECONDARY	2	2	1	1	5	HOMOSEXUAL	YES	1	5-Feb	2	15	NO	2	NONE	2	NO	2	N/A	NO	2	N/A	N/A	N/A	N/A	N/A	50	1.6	74	97	26	82	19.5	HEROIN	NONE	>3 YEARS	THRICE	YES	NO	YES	NO	YES	NO	NO	N/A
320	B	IDU	A	3	SECONDARY	2	1	2	1	6	HETEROSEXUAL	YES	1	1	3	12	NO	2	ONCE	1	NO	2	N/A	YES	1	6 -11 MONTHS	NO	NO	CANDIDIASIS	NO	60	1.774	94	98	27	94	19.1	HEROIN	DIAZEPAM	1-3 YEAR	ONCE	YES	NO	YES	YES	NO	YES	YES	N/A
64	B	IDU	C	2	SECONDARY	1	2	4	1	2	HETEROSEXUAL	YES	1	1	3	12	NO	2	NONE	2	YES	1	3-5 TIMES	YES	1	>3 YEARS	GONORRHEA	NO	NO	NO	68	1.724	90	102	29	93	22.9	HEROIN	NONE	>3 YEARS	THRICE	YES	NO	YES	YES	YES	YES	NO	N/A
332	C	NON IDU	A	3	SECONDARY	2	1	4	1	8	HETEROSEXUAL	NO	2	0	4	13	NO	2	NONE	2	NO	2	N/A	NO	2	N/A	N/A	N/A	N/A	N/A	64	1.69	70	75	23	73	22.4	NONE	NONE	N/A	N/A	NO	NO	NO	YES	NO	NO	NO	1-3 YEARS
249	B	IDU	A	2	PRIMARY	1	1	1	1	1	HETEROSEXUAL	YES	1	>5	1	15	YES	1	TWICE	1	YES	1	3-5 TIMES	YES	1	>3 YEARS	GONORRHEA	NO	NO	HERPES	50	1.652	71	81	23	81	18.3	COCAINE	NONE	>3 YEARS	THRICE	YES	NO	YES	YES	YES	YES	YES	N/A
153	C	NON IDU	C	2	COLLEGE	1	4	4	2	7	HETEROSEXUAL	NO	2	0	4	18	NO	2	NONE	2	NO	2	N/A	NO	2	N/A	N/A	N/A	N/A	N/A	54	1.69	85	87	22	80	18.9	NONE	NONE	N/A	N/A	NO	NO	NO	NO	NO	NO	NO	N/A
29	C	NON IDU	C	2	COLLEGE	1	1	1	1	2	HETEROSEXUAL	NO	2	0	4	10	NO	2	NONE	2	NO	2	N/A	NO	2	N/A	N/A	N/A	N/A	N/A	72	1.804	82	101	30	94	22.1	NONE	NONE	N/A	N/A	NO	NO	NO	NO	NO	NO	NO	N/A
215	C	NON IDU	A	2	PRIMARY	1	1	4	1	2	HETEROSEXUAL	NO	2	0	4	VIRGIN	NO	2	NONE	2	NO	2	N/A	NO	2	N/A	N/A	N/A	N/A	N/A	55	1.59	74	90	22	80	21.8	NONE	NONE	N/A	N/A	NO	NO	NO	NO	YES	NO	NO	>3 YEARS
305	B	IDU	C	2	PRIMARY	3	2	2	1	5	BISEXUAL	YES	1	5-Feb	2	16	NO	2	NONE	2	NO	2	N/A	NO	2	N/A	N/A	N/A	N/A	N/A	50	1.865	78	90	22	85	14.4	HEROIN	NONE	1-3 YEAR	THRICE	NO	NO	YES	NO	YES	NO	NO	N/A
301	C	NON IDU	A	2	PRIMARY	1	4	4	1	2	HETEROSEXUAL	YES	1	1	3	16	YES	1	NONE	2	NO	2	N/A	NO	2	N/A	N/A	N/A	N/A	N/A	65	1.613	93	100	34	96	25	NONE	NONE	N/A	N/A	NO	NO	NO	NO	NO	NO	YES	>3 YEARS
144	B	IDU	C	2	PRIMARY	1	4	4	1	2	HETEROSEXUAL	NO	2	1	3	18	NO	2	NONE	2	NO	2	N/A	NO	2	N/A	N/A	N/A	N/A	N/A	52	1.712	72	88	27	84	17.7	HEROIN	NONE	<6 MONTH	ONCE	YES	NO	YES	YES	NO	NO	NO	N/A
239	B	IDU	A	3	PRIMARY	1	4	1	1	6	HETEROSEXUAL	YES	1	5-Feb	2	12	NO	2	NONE	2	YES	1	> 5 TIMES	YES	1	2-3 YEARS	GONORRHEA	NO	CANDIDIASIS	NO	52	1.585	66	84	24	85	20.7	COCAINE	NONE	>3 YEARS	THRICE	YES	NO	NO	YES	YES	YES	YES	N/A
114	C	NON IDU	C	2	SECONDARY	4	2	4	1	2	HETEROSEXUAL	YES	1	5-Feb	2	12	NO	2	NONE	2	NO	2	N/A	YES	1	>3 YEARS	GONORRHEA	SYPHILIS	NO	NO	48	1.67	71	79	24	75	17.2	NONE	NONE	N/A	N/A	NO	NO	NO	YES	YES	NO	YES	6-11 MONTHS
8	B	IDU	C	2	SECONDARY	1	2	1	3	3	HETEROSEXUAL	YES	1	1	3	18	NO	2	NONE	2	NO	2	N/A	NO	2	N/A	N/A	N/A	N/A	N/A	58	1.722	79	94	26	84	19.6	HEROIN	NONE	>3 YEARS	>3 TIMES	YES	NO	YES	NO	NO	NO	NO	N/A
3	C	NON IDU	A	2	SECONDARY	2	1	4	3	8	HETEROSEXUAL	YES	1	1	3	18	NO	2	NONE	2	NO	2	N/A	NO	2	N/A	N/A	N/A	N/A	N/A	66	1.684	82	108	29	89	23.3	NONE	NONE	N/A	N/A	NO	NO	NO	NO	NO	NO	NO	N/A
221	B	IDU	C	3	PRIMARY	1	2	3	1	3	HETEROSEXUAL	NO	2	0	4	13	YES	1	NONE	2	NO	2	N/A	NO	2	N/A	N/A	N/A	N/A	N/A	51	1.716	84	81.5	24	76	17.3	HEROIN	NONE	>3 YEARS	>3 TIMES	YES	NO	YES	YES	NO	YES	NO	N/A
53	C	NON IDU	A	2	NONE	4	1	4	1	4	HETEROSEXUAL	YES	1	1	3	15	YES	1	NONE	2	YES	1	ONCE	YES	1	>3 YEARS	GONORRHEA	SYPHILIS	CANDIDIASIS	NO	40	1.551	85	89	28	83	16.6	NONE	NONE	N/A	N/A	NO	NO	NO	NO	NO	NO	NO	N/A
114	B	IDU	C	2	PRIMARY	1	2	3	3	3	HOMOSEXUAL	YES	1	5-Feb	2	25	NO	2	NONE	2	NO	2	N/A	NO	2	N/A	N/A	N/A	N/A	N/A	58	1.779	77	94	26	85	18.3	HEROIN	NONE	>3 YEARS	THRICE	NO	NO	NO	YES	YES	NO	NO	N/A
352	C	NON IDU	A	2	PRIMARY	1	4	4	1	8	HETEROSEXUAL	YES	1	1	3	17	NO	2	NONE	2	NO	2	N/A	YES	1	6 -11 MONTHS	NO	NO	NO	HERPES	65	1.735	84	86	26	90	21.6	NONE	NONE	N/A	N/A	NO	NO	NO	NO	NO	NO	YES	1-3 YEARS
89	C	NON IDU	C	2	SECONDARY	4	1	4	1	2	HETEROSEXUAL	YES	1	1	3	14	NO	2	NONE	2	NO	2	N/A	YES	1	>3 YEARS	GONORRHEA	NO	NO	NO	59	1.815	69	88	25	71	17.9	NONE	NONE	N/A	N/A	NO	NO	NO	NO	NO	NO	YES	>3 YEARS
158	B	IDU	C	1	SECONDARY	1	2	1	3	3	HETEROSEXUAL	YES	1	5-Feb	2	20	NO	2	NONE	2	NO	2	N/A	NO	2	N/A	N/A	N/A	N/A	N/A	58	1.715	77	98	27	88	19.7	HEROIN	DIAZEPAM	6-11 MON	TWICE	NO	NO	YES	YES	NO	NO	NO	N/A
362	B	IDU	C	2	PRIMARY	2	4	1	1	3	HETEROSEXUAL	YES	1	5-Feb	2	14	NO	2	NONE	2	NO	2	N/A	NO	2	N/A	N/A	N/A	N/A	N/A	47	1.73	79	98	22.5	81	15.7	HEROIN	NONE	1-3 YEAR	THRICE	YES	NO	YES	YES	NO	YES	NO	N/A
348	C	NON IDU	A	4	COLLEGE	1	4	2	3	8	HETEROSEXUAL	YES	1	1	3	12	NO	2	NONE	2	NO	2	N/A	NO	2	N/A	N/A	N/A	N/A	N/A	64	1.695	90	102	28	94	22.3	NONE	NONE	N/A	N/A	NO	NO	NO	NO	NO	NO	NO	N/A
129	C	NON IDU	C	2	PRIMARY	4	3	4	3	8	HETEROSEXUAL	YES	1	1	3	16	YES	1	NONE	2	NO	2	N/A	YES	1	>3 YEARS	NO	SYPHILIS	NO	NO	39	1.665	79	88	34	85	14.1	NONE	NONE	N/A	N/A	NO	NO	NO	NO	NO	NO	NO	N/A
360	C	NON IDU	A	2	PRIMARY	4	2	4	2	7	HETEROSEXUAL	YES	1	0	4	12	NO	2	NONE	2	NO	2	N/A	YES	1	>3 YEARS	GONORRHEA	NO	CANDIDIASIS	NO	67	1.85	90	100	36	98	19.6	NONE	NONE	N/A	N/A	NO	NO	NO	NO	NO	NO	NO	N/A
145	B	IDU	C	2	PRIMARY	1	2	1	3	3	HOMOSEXUAL	NO	2	1	3	15	NO	2	NONE	2	NO	2	N/A	NO	2	N/A	N/A	N/A	N/A	N/A	45	1.584	71	87	22	82	17.9	HEROIN	NONE	<6 MONTH	THRICE	YES	NO	NO	YES	NO	NO	NO	N/A
270	B	IDU	C	3	SECONDARY	2	4	1	1	5	HOMOSEXUAL	YES	1	5-Feb	2	16	NO	2	NONE	2	NO	2	N/A	YES	1	2-3 YEARS	GONORRHEA	NO	NO	GENITAL WARTS	58	1.72	72	88	22	80	19.6	HEROIN	NONE	>3 YEARS	TWICE	YES	YES	YES	YES	NO	YES	NO	N/A
272	C	NON IDU	A	2	PRIMARY	2	4	4	1	2	HETEROSEXUAL	YES	1	1	3	12	NO	2	NONE	2	NO	2	N/A	YES	1	6 -11 MONTHS	GONORRHEA	NO	NO	NO	68	1.68	94	110	38	108	24.1	NONE	NONE	N/A	N/A	NO	NO	NO	NO	NO	NO	NO	N/A
257	B	IDU	A	2	PRIMARY	3	2	2	1	6	HETEROSEXUAL	YES	1	1	3	14	NO	2	NONE	2	NO	2	N/A	YES	1	>3 YEARS	NO	NO	CANDIDIASIS	NO	58	1.66	71	88	25	92	21	HEROIN	NONE	>3 YEARS	TWICE	YES	NO	YES	YES	NO	NO	YES	N/A
234	C	NON IDU	A	2	PRIMARY	2	4	4	1	4	HETEROSEXUAL	YES	1	5-Feb	2	15	NO	2	NONE	2	NO	2	N/A	NO	2	N/A	N/A	N/A	N/A	N/A	86	1.724	98	104	30	102	28.9	NONE	NONE	N/A	N/A	NO	NO	NO	NO	NO	NO	NO	N/A
303	C	NON IDU	A	2	PRIMARY	1	1	4	1	8	HETEROSEXUAL	YES	1	1	3	12	NO	2	NONE	2	NO	2	N/A	NO	2	N/A	N/A	N/A	N/A	N/A	65	1.71	87	98	34	92	22.2	NONE	NONE	N/A	N/A	NO	NO	NO	NO	NO	NO	NO	N/A
252	C	NON IDU	C	2	SECONDARY	4	2	1	3	3	HETEROSEXUAL	YES	1	5-Feb	2	11	NO	2	NONE	2	NO	2	N/A	NO	2	N/A	N/A	N/A	N/A	N/A	67	1.667	90	102	39	104	24.1	NONE	NONE	N/A	N/A	NO	NO	NO	NO	NO	NO	NO	N/A
122	C	NON IDU	C	2	SECONDARY	4	1	4	3	8	HETEROSEXUAL	YES	1	>5	1	6	NO	2	NONE	2	NO	2	N/A	YES	1	>3 YEARS	NO	SYPHILIS	NO	TRICHOMONIASI	61	1.651	93	100	35	95	22.4	NONE	NONE	N/A	N/A	NO	NO	NO	NO	NO	NO	NO	N/A
183	C	NON IDU	A	2	SECONDARY	1	2	4	2	7	HETEROSEXUAL	YES	1	1	3	18	NO	2	NONE	2	NO	2	N/A	NO	2	N/A	N/A	N/A	N/A	N/A	61	1.65	93	100	35	95	22.4	NONE	NONE	N/A	N/A	NO	NO	NO	NO	NO	NO	NO	N/A
131	B	IDU	C	1	SECONDARY	2	4	2	3	3	HETEROSEXUAL	YES	1	1	3	18	NO	2	NONE	2	NO	2	N/A	NO	2	N/A	N/A	N/A	N/A	N/A	59	1.666	77	96	27	86	21.3	HEROIN	NONE	1-3 YEAR	THRICE	NO	NO	YES	YES	NO	NO	YES	N/A
354	B	IDU	C	2	PRIMARY	4	2	4	1	3	HETEROSEXUAL	YES	1	1	3	16	NO	2	NONE	2	NO	2	N/A	NO	2	N/A	N/A	N/A	N/A	N/A	52	1.72	74	88	24	90	17.6	HEROIN	NONE	1-3 YEAR	THRICE	NO	NO	YES	NO	YES	NO	NO	N/A
283	B	IDU	A	2	SECONDARY	2	1	1	1	1	HETEROSEXUAL	YES	1	>5	1	14	YES	1	>5 TIMES	1	NO	2	N/A	YES	1	1 YEAR	GONORRHEA	NO	NO	NO	53	1.82	68	90	24.5	84	16	COCAINE	NONE	1-3 YEAR	THRICE	YES	NO	YES	YES	NO	YES	YES	N/A
338	B	IDU	C	2	PRIMARY	1	2	1	1	8	HOMOSEXUAL	YES	1	5-Feb	2	15	NO	2	NONE	2	NO	2	N/A	NO	2	N/A	N/A	N/A	N/A	N/A	61	1.768	89	94	24	90	19.5	COCAINE	NONE	1-3 YEAR	THRICE	NO	NO	NO	YES	YES	NO	NO	N/A
133	B	IDU	C	1	PRIMARY	1	2	4	3	3	HETEROSEXUAL	YES	1	5-Feb	2	15	NO	2	NONE	2	NO	2	N/A	NO	2	N/A	N/A	N/A	N/A	N/A	62	1.794	76	100	29	85	19.4	HEROIN	NONE	>3 YEARS	THRICE	NO	NO	NO	YES	YES	NO	NO	N/A
215	B	IDU	C	3	NONE	3	2	2	1	3	HETEROSEXUAL	YES	1	1	3	15	YES	1	NONE	2	YES	1	TWICE	YES	1	2-3 YEARS	GONORRHEA	NO	NO	NO	55	1.691	79	86.5	25	84	19.2	HEROIN	NONE	1-3 YEAR	THRICE	YES	NO	YES	YES	NO	NO	NO	N/A
247	B	IDU	A	2	PRIMARY	1	1	1	1	1	HETEROSEXUAL	YES	1	>5	1	13	YES	1	TWICE	1	YES	1	> 5 TIMES	YES	1	>3 YEARS	GONORRHEA	NO	NO	NO	47	1.705	66	80	21	81	16.2	COCAINE	NONE	1-3 YEAR	THRICE	YES	NO	YES	YES	YES	YES	YES	N/A
97	B	IDU	C	1	TERTIARY	1	2	1	1	2	HETEROSEXUAL	YES	1	5-Feb	2	17	NO	2	NONE	2	NO	2	N/A	NO	2	N/A	N/A	N/A	N/A	N/A	50	1.711	71	89	26	78	16.9	HEROIN	NONE	6-11 MON	>3 TIMES	YES	NO	NO	YES	NO	YES	YES	N/A
142	B	IDU	C	2	NONE	1	2	2	1	3	HETEROSEXUAL	NO	2	1	3	15	NO	2	NONE	2	NO	2	N/A	YES	1	2-3 YEARS	GONORRHEA	NO	NO	NO	62	1.676	76	89	28	92	22.1	HEROIN	NONE	>3 YEARS	TWICE	NO	NO	YES	YES	NO	NO	NO	N/A
322	B	IDU	C	1	PRIMARY	1	4	2	1	3	HETEROSEXUAL	YES	1	5-Feb	2	15	NO	2	NONE	2	NO	2	N/A	YES	1	2-3 YEARS	GONORRHEA	NO	NO	NO	48	1.651	84	91.5	22	86	17.6	HEROIN	NONE	1-3 YEAR	TWICE	NO	NO	YES	NO	NO	NO	NO	N/A
267	C	NON IDU	A	4	SECONDARY	4	4	4	2	7	HETEROSEXUAL	YES	1	1	3	12	NO	2	NONE	2	NO	2	N/A	YES	1	>3 YEARS	NO	NO	CANDIDIASIS	TRICHOMONIASI	58	1.608	84	108	35	96	22.4	NONE	NONE	N/A	N/A	NO	NO	NO	NO	NO	NO	NO	N/A
346	B	IDU	A	2	PRIMARY	2	4	2	3	5	HETEROSEXUAL	YES	1	5-Feb	2	13	NO	2	NONE	2	NO	2	N/A	YES	1	>3 YEARS	NO	SYPHILIS	NO	NO	55	1.713	74	92	25	89	18.7	HEROIN	NONE	>3 YEARS	TWICE	NO	YES	YES	YES	NO	NO	NO	N/A
370	B	NON IDU	A	2	COLLEGE	1	1	4	2	7	HETEROSEXUAL	NO	2	0	4	VIRGIN	NO	2	NONE	2	NO	2	N/A	NO	2	N/A	N/A	N/A	N/A	N/A	54	1.546	35	38.2	26	33	16.8	NONE	NONE	N/A	N/A	NO	NO	NO	NO	NO	NO	NO	N/A
140	C	NON IDU	C	3	SECONDARY	1	1	2	3	8	HETEROSEXUAL	NO	2	1	3	15	YES	1	NONE	2	NO	2	N/A	NO	2	N/A	N/A	N/A	N/A	N/A	67	1.805	85	108	39	89	20.6	NONE	NONE	N/A	N/A	NO	NO	NO	NO	NO	NO	NO	N/A
360	B	IDU	C	2	PRIMARY	3	2	4	1	3	HETEROSEXUAL	YES	1	5-Feb	2	15	NO	2	NONE	2	NO	2	N/A	YES	1	>3 YEARS	NO	SYPHILIS	NO	NO	49	1.56	80	90	24	82	20.1	HEROIN	NONE	>3 YEARS	THRICE	NO	NO	YES	NO	YES	NO	NO	N/A
272	B	IDU	C	3	PRIMARY	2	4	1	1	5	HOMOSEXUAL	YES	1	5-Feb	2	16	NO	2	NONE	2	NO	2	N/A	NO	2	N/A	N/A	N/A	N/A	N/A	60	1.758	78	90	24	86	19.4	COCAINE	NONE	>3 YEARS	TWICE	YES	NO	YES	NO	YES	NO	NO	N/A
363	B	IDU	C	1	PRIMARY	1	1	3	1	2	HETEROSEXUAL	YES	1	1	3	15	NO	2	NONE	2	NO	2	N/A	YES	1	1 YEAR	NO	SYPHILIS	NO	NO	53	1.715	72	80	24	84	18	HEROIN	NONE	1-3 YEAR	THRICE	NO	NO	NO	YES	YES	NO	NO	N/A
313	C	NON IDU	A	4	PRIMARY	4	2	4	2	7	HETEROSEXUAL	YES	1	1	3	11	NO	2	NONE	2	NO	2	N/A	NO	2	N/A	N/A	N/A	N/A	N/A	50	1.65	71	81	22	82	18.4	NONE	NONE	N/A	N/A	NO	NO	NO	NO	NO	NO	NO	N/A
327	B	IDU	A	2	SECONDARY	2	1	1	1	4	HETEROSEXUAL	YES	1	1	3	14	YES	1	TWICE	1	YES	1	TWICE	YES	1	6 -11 MONTHS	NO	NO	CANDIDIASIS	NO	45	1.619	71	86.5	21	82	17.2	COCAINE	NONE	6-11 MON	ONCE	YES	NO	NO	YES	YES	YES	YES	N/A
312	B	IDU	A	2	PRIMARY	2	1	2	1	4	HETEROSEXUAL	YES	1	5-Feb	2	13	NO	2	NONE	2	NO	2	N/A	YES	1	2-3 YEARS	NO	NO	NO	HERPES	53	1.735	74	80	24	78	17.6	HEROIN	NONE	6-11 MON	TWICE	NO	NO	YES	YES	NO	NO	YES	N/A
284	C	NON IDU	A	3	PRIMARY	2	1	4	1	2	HETEROSEXUAL	YES	1	5-Feb	2	19	YES	1	NONE	2	NO	2	N/A	YES	1	2-3 YEARS	NO	SYPHILIS	NO	HERPES	61	1.618	88	104	35	100	23.3	NONE	NONE	N/A	N/A	NO	NO	NO	NO	NO	NO	YES	1-3 YEARS
316	B	IDU	A	3	PRIMARY	1	1	2	1	6	HETEROSEXUAL	YES	1	5-Feb	2	12	YES	1	NONE	2	YES	1	ONCE	NO	2	N/A	N/A	N/A	N/A	N/A	53	1.76	78	90	26	78	17.1	HEROIN	NONE	1-3 YEAR	ONCE	YES	NO	YES	NO	NO	NO	NO	N/A
47	B	IDU	A	2	PRIMARY	1	2	1	1	2	HETEROSEXUAL	YES	1	1	3	22	NO	2	NONE	2	NO	2	N/A	YES	1	2-3 YEARS	NO	NO	CANDIDIASIS	NO	67	1.65	102	103	26	98	24.6	HER-COC	NONE	1-3 YEAR	>3 TIMES	NO	NO	YES	YES	NO	NO	NO	N/A
348	B	IDU	C	2	PRIMARY	2	2	2	1	3	HETEROSEXUAL	YES	1	1	3	16	NO	2	NONE	2	NO	2	N/A	YES	1	2-3 YEARS	GONORRHEA	NO	NO	NO	48	1.61	76	91.5	23	78	18.5	HEROIN	NONE	1-3 YEAR	TWICE	NO	NO	NO	NO	NO	NO	NO	N/A
65	C	NON IDU	A	2	PRIMARY	1	1	4	1	2	HETEROSEXUAL	YES	1	5-Feb	2	17	YES	1	NONE	2	NO	2	N/A	YES	1	>3 YEARS	GONORRHEA	NO	CANDIDIASIS	HERPES	51	1.67	71	92	26	74	18.3	NONE	NONE	N/A	N/A	NO	NO	NO	NO	NO	NO	NO	N/A
354	C	NON IDU	A	2	PRIMARY	2	1	4	3	8	HETEROSEXUAL	YES	1	1	3	14	NO	2	NONE	2	NO	2	N/A	NO	2	N/A	N/A	N/A	N/A	N/A	57	1.79	80	84	26	82	17.8	NONE	NONE	N/A	N/A	NO	NO	NO	NO	NO	NO	NO	N/A
68	C	NON IDU	C	3	COLLEGE	4	3	4	3	5	HETEROSEXUAL	YES	1	5-Feb	2	18	NO	2	NONE	2	NO	2	N/A	YES	1	>3 YEARS	NO	NO	NO	GENITAL WARTS	60	1.735	89	102	20	94	19.9	NONE	NONE	N/A	N/A	NO	NO	NO	NO	NO	NO	NO	N/A
297	B	IDU	A	2	SECONDARY	1	4	1	1	6	HETEROSEXUAL	YES	1	5-Feb	2	13	NO	2	NONE	2	YES	1	TWICE	YES	1	6 -11 MONTHS	NO	NO	CANDIDIASIS	NO	55	1.729	72	86	23	88	18.4	HEROIN	NONE	>3 YEARS	TWICE	NO	NO	NO	YES	NO	NO	YES	N/A
191	B	IDU	C	2	PRIMARY	4	1	1	1	2	HETEROSEXUAL	YES	1	5-Feb	2	16	YES	1	NONE	2	YES	1	TWICE	NO	2	N/A	N/A	N/A	N/A	N/A	64	1.735	76	94	26	84	21.3	HEROIN	NONE	<6 MONTH	THRICE	YES	NO	YES	YES	NO	NO	NO	N/A
239	C	NON IDU	A	4	SECONDARY	1	2	4	2	7	HETEROSEXUAL	YES	1	1	3	19	YES	1	NONE	2	NO	2	N/A	NO	2	N/A	N/A	N/A	N/A	N/A	84	1.635	98	105	32	103	31.4	NONE	NONE	N/A	N/A	NO	NO	NO	YES	NO	NO	NO	>3 YEARS
42	B	IDU	A	1	NONE	1	4	4	2	8	HOMOSEXUAL	NO	2	1	3	22	NO	2	NONE	2	NO	2	N/A	NO	2	N/A	N/A	N/A	N/A	N/A	65	1.75	77	101	30	88	21.2	HEROIN	NONE	>3 YEARS	THRICE	NO	NO	NO	YES	NO	NO	YES	N/A
223	B	IDU	C	1	NONE	1	2	3	1	2	HETEROSEXUAL	YES	1	1	3	18	NO	2	NONE	2	NO	2	N/A	YES	1	2-3 YEARS	NO	NO	CANDIDIASIS	GENITAL WARTS	58	1.768	91.5	94	24	84	18.6	HEROIN	ROHYPNOL	>3 YEARS	THRICE	NO	NO	YES	YES	YES	NO	NO	N/A
350	C	NON IDU	C	2	PRIMARY	4	4	4	1	3	HETEROSEXUAL	YES	1	1	3	14	NO	2	NONE	2	NO	2	N/A	NO	2	N/A	N/A	N/A	N/A	N/A	61	1.6	88	94	26	92	23.8	NONE	NONE	N/A	N/A	NO	NO	NO	NO	NO	NO	NO	N/A
54	C	NON IDU	A	2	PRIMARY	4	1	4	2	7	HETEROSEXUAL	YES	1	1	3	17	NO	2	NONE	2	NO	2	N/A	YES	1	>3 YEARS	NO	NO	NO	HERPES	74	1.71	96	102	37	93	25.3	NONE	NONE	N/A	N/A	NO	NO	NO	NO	NO	NO	NO	N/A
76	B	IDU	C	3	PRIMARY	1	2	3	1	3	HOMOSEXUAL	YES	1	5-Feb	2	16	NO	2	NONE	2	NO	2	N/A	NO	2	N/A	N/A	N/A	N/A	N/A	55	1.678	77	87	27	82	19.5	HEROIN	NONE	6-11 MON	THRICE	NO	NO	YES	YES	NO	YES	NO	N/A
234	B	IDU	C	3	PRIMARY	2	2	3	1	3	HETEROSEXUAL	NO	2	0	4	17	NO	2	NONE	2	NO	2	N/A	YES	1	1 YEAR	NO	NO	CANDIDIASIS	NO	56	1.711	74	90	27	85	19.1	HEROIN	NONE	6-11 MON	THRICE	YES	NO	YES	YES	NO	YES	NO	N/A
367	B	IDU	C	2	PRIMARY	4	4	1	1	3	HETEROSEXUAL	YES	1	5-Feb	2	14	NO	2	NONE	2	NO	2	N/A	NO	2	N/A	N/A	N/A	N/A	N/A	52	1.635	72	90	25	86	19.5	HEROIN	NONE	1-3 YEAR	TWICE	YES	NO	YES	NO	YES	NO	NO	N/A
357	B	IDU	C	1	SECONDARY	1	4	2	1	3	HETEROSEXUAL	YES	1	1	3	14	NO	2	NONE	2	NO	2	N/A	YES	1	1 YEAR	NO	NO	NO	GENITAL WARTS	49	1.655	74	88	24	89	17.9	HEROIN	NONE	6-11 MON	TWICE	NO	NO	YES	NO	YES	NO	NO	N/A
219	C	NON IDU	C	3	SECONDARY	4	2	4	1	8	HETEROSEXUAL	YES	1	5-Feb	2	15	NO	2	NONE	2	NO	2	N/A	YES	1	<6 MONTHS	NO	SYPHILIS	NO	GENITAL WARTS	58	1.789	75	97	28	86	18.1	NONE	NONE	N/A	N/A	NO	NO	NO	NO	NO	NO	NO	N/A
258	B	IDU	A	2	PRIMARY	2	1	2	1	6	HETEROSEXUAL	YES	1	5-Feb	2	11	NO	2	3-5 TIMES	1	NO	2	N/A	YES	1	2-3 YEARS	NO	NO	CANDIDIASIS	NO	55	1.72	72	90	24	87	18.6	COCAINE	NONE	6-11 MON	THRICE	YES	NO	NO	YES	YES	YES	YES	N/A
213	B	IDU	A	3	PRIMARY	1	4	1	1	1	HETEROSEXUAL	YES	1	>5	1	14	YES	1	NONE	2	YES	1	3-5 TIMES	YES	1	2-3 YEARS	GONORRHEA	NO	CANDIDIASIS	NO	44	1.544	71	81.5	22	79	18.5	HEROIN	NONE	6-11 MON	THRICE	YES	NO	YES	YES	NO	NO	YES	N/A
84	C	NON IDU	A	2	PRIMARY	4	1	4	1	2	HETEROSEXUAL	YES	1	1	3	19	NO	2	NONE	2	NO	2	N/A	YES	1	>3 YEARS	GONORRHEA	NO	NO	NO	40	1.64	66	84	27	74	14.9	NONE	NONE	N/A	N/A	NO	NO	NO	NO	NO	NO	NO	N/A
43	B	IDU	C	1	SECONDARY	4	2	4	1	3	HETEROSEXUAL	YES	1	1	3	15	NO	2	NONE	2	NO	2	N/A	NO	2	N/A	N/A	N/A	N/A	N/A	64	1.83	75	102	27	91	19.1	HEROIN	NONE	1-3 YEAR	>3 TIMES	YES	NO	NO	YES	NO	YES	YES	N/A
251	C	NON IDU	A	3	PRIMARY	2	4	4	1	4	HETEROSEXUAL	NO	2	0	4	16	NO	2	NONE	2	NO	2	N/A	YES	1	1 YEAR	NO	NO	CANDIDIASIS	NO	78	1.76	104	112	36	100	25.2	NONE	NONE	N/A	N/A	NO	NO	YES	NO	NO	NO	NO	>3 YEARS
228	C	NON IDU	A	3	PRIMARY	1	4	4	1	8	HETEROSEXUAL	NO	2	0	4	VIRGIN	NO	2	NONE	2	NO	2	N/A	NO	2	N/A	N/A	N/A	N/A	N/A	62	1.818	78	96	28	90	18.8	NONE	NONE	N/A	N/A	NO	NO	YES	NO	NO	NO	NO	1-3 YEARS
240	B	IDU	A	3	PRIMARY	1	4	1	1	6	HETEROSEXUAL	YES	1	5-Feb	2	14	NO	2	TWICE	1	YES	1	TWICE	YES	1	1 YEAR	NO	NO	CANDIDIASIS	HERPES	47	1.537	66	82	22	78	19.9	COCAINE	NONE	1-3 YEAR	THRICE	YES	NO	NO	YES	YES	YES	YES	N/A
187	B	IDU	C	2	PRIMARY	4	2	2	1	3	HETEROSEXUAL	YES	1	>5	1	12	NO	2	NONE	2	NO	2	N/A	NO	2	N/A	N/A	N/A	N/A	N/A	52	1.665	77	89	27	88	18.8	HEROIN	NONE	>3 YEARS	THRICE	YES	NO	YES	YES	NO	NO	YES	N/A
180	B	IDU	C	2	SECONDARY	1	2	4	1	3	HETEROSEXUAL	YES	1	5-Feb	2	18	NO	2	NONE	2	NO	2	N/A	NO	2	N/A	N/A	N/A	N/A	N/A	44	1.86	72	84	23	78	12.7	HEROIN	NONE	<6 MONTH	TWICE	YES	NO	YES	YES	NO	NO	NO	N/A
248	B	IDU	A	2	PRIMARY	3	2	1	1	2	HETEROSEXUAL	YES	1	1	3	13	YES	1	NONE	2	NO	2	N/A	YES	1	6 -11 MONTHS	NO	NO	CANDIDIASIS	NO	52	1.714	68	86	23	80	17.9	HEROIN	NONE	1-3 YEAR	THRICE	YES	YES	YES	YES	YES	YES	NO	N/A
254	C	NON IDU	A	2	PRIMARY	1	2	4	1	2	HETEROSEXUAL	NO	2	0	4	VIRGIN	NO	2	NONE	2	NO	2	N/A	NO	2	N/A	N/A	N/A	N/A	N/A	62	1.668	86	103	36	84	22.3	NONE	NONE	N/A	N/A	NO	NO	NO	NO	NO	NO	NO	N/A
285	B	IDU	C	2	PRIMARY	1	2	2	1	5	HOMOSEXUAL	YES	1	5-Feb	2	15	NO	2	NONE	2	NO	2	N/A	NO	2	N/A	N/A	N/A	N/A	N/A	49	1.59	66	82	21	76	19.4	HEROIN	NONE	>3 YEARS	THRICE	NO	NO	YES	NO	NO	NO	NO	N/A
59	C	NON IDU	A	3	PRIMARY	1	1	4	3	8	HETEROSEXUAL	YES	1	1	3	12	NO	2	NONE	2	NO	2	N/A	YES	1	>3 YEARS	NO	SYPHILIS	CANDIDIASIS	HERPES	47	1.652	84	97	34	92	17.2	NONE	NONE	N/A	N/A	NO	NO	NO	NO	NO	NO	NO	N/A
11	B	IDU	C	2	PRIMARY	3	2	4	1	3	HETEROSEXUAL	YES	1	5-Feb	2	20	NO	2	NONE	2	NO	2	N/A	NO	2	N/A	N/A	N/A	N/A	N/A	71	1.81	87	104	29	93	21.7	HEROIN	NONE	>3 YEARS	THRICE	YES	NO	YES	YES	NO	YES	NO	N/A
24	B	IDU	C	2	PRIMARY	1	2	1	1	3	BISEXUAL	YES	1	5-Feb	2	18	NO	2	NONE	2	NO	2	N/A	NO	2	N/A	N/A	N/A	N/A	N/A	61	1.754	83	99	28	91	19.8	COCAINE	NONE	>3 YEARS	>3 TIMES	YES	NO	YES	NO	YES	NO	NO	N/A
202	B	IDU	C	2	SECONDARY	4	1	1	3	3	HETEROSEXUAL	NO	2	0	4	15	NO	2	NONE	2	NO	2	N/A	YES	1	>3 YEARS	GONORRHEA	NO	NO	NO	61	1.746	83	97	26	82	20	HEROIN	NONE	>3 YEARS	>3 TIMES	YES	NO	NO	YES	NO	YES	YES	N/A
22	B	IDU	C	2	PRIMARY	1	2	1	1	3	BISEXUAL	YES	1	1	3	18	NO	2	NONE	2	NO	2	N/A	NO	2	N/A	N/A	N/A	N/A	N/A	48	1.655	74	92	27	84	17.7	HEROIN	NONE	1-3 YEAR	THRICE	NO	NO	YES	NO	YES	NO	NO	N/A
359	B	IDU	C	1	PRIMARY	3	2	3	1	3	HETEROSEXUAL	NO	2	0	4	15	NO	2	NONE	2	NO	2	N/A	YES	1	>3 YEARS	NO	NO	NO	GENITAL WARTS	63	1.81	86	98	27	92	19.2	HEROIN	NONE	>3 YEARS	THRICE	NO	NO	YES	YES	YES	NO	NO	N/A
318	C	NON IDU	C	2	PRIMARY	2	1	4	1	3	HETEROSEXUAL	YES	1	1	3	16	NO	2	NONE	2	NO	2	N/A	YES	1	1 YEAR	GONORRHEA	NO	NO	NO	46	1.57	74	96	28	84	18.7	NONE	NONE	N/A	N/A	NO	NO	NO	NO	NO	NO	NO	N/A
203	C	NON IDU	C	3	PRIMARY	3	1	4	1	2	HETEROSEXUAL	YES	1	5-Feb	2	18	NO	2	NONE	2	NO	2	N/A	NO	2	N/A	N/A	N/A	N/A	N/A	88	1.603	102	121	32	125	34.2	NONE	NONE	N/A	N/A	NO	NO	NO	NO	NO	NO	NO	N/A
137	B	IDU	C	1	PRIMARY	1	2	3	3	3	HETEROSEXUAL	YES	1	1	3	20	NO	2	NONE	2	NO	2	N/A	YES	1	>3 YEARS	NO	SYPHILIS	NO	NO	48	1.615	72	87	26	85	18.4	HEROIN	NONE	>3 YEARS	>3 TIMES	YES	YES	NO	YES	NO	YES	NO	N/A
269	B	IDU	C	3	SECONDARY	4	1	1	1	5	BISEXUAL	YES	1	5-Feb	2	15	NO	2	NONE	2	NO	2	N/A	NO	2	N/A	N/A	N/A	N/A	N/A	65	1.64	78	90	26	88	24.2	COCAINE	NONE	1-3 YEAR	THRICE	YES	NO	NO	YES	NO	YES	NO	N/A
102	C	NON IDU	A	3	PRIMARY	3	2	4	1	2	HETEROSEXUAL	YES	1	1	3	18	NO	2	NONE	2	NO	2	N/A	YES	1	>3 YEARS	GONORRHEA	NO	CANDIDIASIS	NO	44	1.573	73	90	23	72	17.8	NONE	NONE	N/A	N/A	NO	NO	NO	NO	NO	NO	NO	N/A
160	B	IDU	C	1	PRIMARY	2	2	2	3	3	HETEROSEXUAL	YES	1	1	3	18	NO	2	NONE	2	NO	2	N/A	NO	2	N/A	N/A	N/A	N/A	N/A	46	1.744	70	73	25	81	15.1	HEROIN	DIAZEPAM	6-11 MON	TWICE	YES	YES	YES	YES	NO	NO	YES	N/A
52	B	IDU	C	2	SECONDARY	2	1	1	1	2	HETEROSEXUAL	YES	1	1	3	20	YES	1	NONE	2	YES	1	TWICE	YES	1	2-3 YEARS	GONORRHEA	NO	NO	NO	74	1.78	87	102	30	83	23.4	HEROIN	NONE	<6 MONTH	TWICE	YES	NO	YES	NO	YES	NO	NO	N/A
275	C	NON IDU	C	4	PRIMARY	2	4	4	3	8	HETEROSEXUAL	YES	1	1	3	16	NO	2	NONE	2	NO	2	N/A	NO	2	N/A	N/A	N/A	N/A	N/A	74	1.868	88	103	42	105	21.2	NONE	NONE	N/A	N/A	NO	NO	NO	NO	NO	NO	NO	N/A
378	B	NON IDU	C	2	COLLEGE	1	2	1	3	8	HETEROSEXUAL	YES	1	1	3	25	NO	2	NONE	2	NO	2	N/A	NO	2	N/A	N/A	N/A	N/A	N/A	60	1.572	28	41	27	35	17.9	NONE	NONE	N/A	N/A	NO	NO	NO	NO	NO	NO	NO	N/A
329	C	NON IDU	A	4	PRIMARY	4	2	4	2	7	HETEROSEXUAL	YES	1	1	3	16	NO	2	NONE	2	NO	2	N/A	NO	2	N/A	N/A	N/A	N/A	N/A	54	1.715	82	96	28	92	18.4	NONE	NONE	N/A	N/A	NO	NO	NO	NO	NO	NO	NO	N/A
97	C	NON IDU	A	4	PRIMARY	4	2	4	1	6	HETEROSEXUAL	YES	1	1	3	18	NO	2	NONE	2	NO	2	N/A	YES	1	>3 YEARS	NO	NO	NO	HERPES	101	1.58	121	141	44	128	40.5	NONE	NONE	N/A	N/A	NO	NO	NO	NO	NO	NO	NO	N/A
365	B	IDU	C	1	PRIMARY	1	2	1	1	3	HETEROSEXUAL	YES	1	1	3	14	NO	2	NONE	2	NO	2	N/A	NO	2	N/A	N/A	N/A	N/A	N/A	50	1.815	78	80	23	85	15.2	HEROIN	NONE	1-3 YEAR	>3 TIMES	NO	NO	NO	NO	YES	NO	NO	N/A
336	B	IDU	A	2	PRIMARY	2	4	1	1	6	HETEROSEXUAL	YES	1	5-Feb	2	14	NO	2	NONE	2	YES	1	ONCE	YES	1	6 -11 MONTHS	NO	NO	CANDIDIASIS	NO	50	1.716	82	88	24	86	17	COCAINE	NONE	6-11 MON	ONCE	NO	NO	DIAZEPAM	YES	NO	NO	YES	N/A
278	B	IDU	A	3	PRIMARY	2	4	2	1	1	HETEROSEXUAL	YES	1	>5	1	13	YES	1	3-5 TIMES	1	YES	1	> 5 TIMES	YES	1	2-3 YEARS	GONORRHEA	NO	CANDIDIASIS	NO	50	1.68	66	84	22	74	17.7	HEROIN	NONE	1-3 YEAR	TWICE	YES	NO	YES	NO	NO	NO	NO	N/A
211	C	NON IDU	A	2	SECONDARY	1	4	4	2	7	HETEROSEXUAL	YES	1	1	3	17	NO	2	NONE	2	NO	2	N/A	YES	1	<6 MONTHS	NO	NO	NO	TRICHOMONIASI	61	1.579	88	108	30	92	24.5	NONE	NONE	N/A	N/A	NO	NO	NO	NO	NO	NO	NO	N/A
288	C	NON IDU	C	4	PRIMARY	4	2	4	1	8	HETEROSEXUAL	YES	1	1	3	16	NO	2	NONE	2	NO	2	N/A	NO	2	N/A	N/A	N/A	N/A	N/A	68	1.656	96	110	36	98	24.8	NONE	NONE	N/A	N/A	NO	NO	NO	NO	NO	NO	NO	N/A
19	B	IDU	C	1	PRIMARY	1	2	1	1	3	HETEROSEXUAL	YES	1	5-Feb	2	25	NO	2	NONE	2	NO	2	N/A	YES	1	6 -11 MONTHS	GONORRHEA	NO	NO	NO	53	1.674	71	96	27	84	18.9	HEROIN	NONE	>3 YEARS	>3 TIMES	NO	NO	YES	NO	NO	NO	NO	N/A
71	B	IDU	C	3	PRIMARY	4	2	1	1	8	HOMOSEXUAL	NO	2	5-Feb	2	23	YES	1	NONE	2	NO	2	N/A	NO	2	N/A	N/A	N/A	N/A	N/A	54	1.661	77	89	25	85	19.6	HEROIN	DIAZEPAM	1-3 YEAR	THRICE	YES	NO	NO	YES	NO	YES	YES	N/A
65	B	IDU	C	2	PRIMARY	2	2	1	1	3	HETEROSEXUAL	YES	1	1	3	21	NO	2	NONE	2	NO	2	N/A	NO	2	N/A	N/A	N/A	N/A	N/A	49	1.658	72	89	23	79	17.8	HEROIN	NONE	>3 YEARS	>3 TIMES	YES	NO	YES	YES	NO	NO	YES	N/A
154	C	NON IDU	A	2	NONE	1	2	4	1	7	HETEROSEXUAL	NO	2	0	4	VIRGIN	NO	2	NONE	2	NO	2	N/A	NO	2	N/A	N/A	N/A	N/A	N/A	61	1.62	84	101	27	96	23.2	NONE	NONE	N/A	N/A	NO	NO	NO	NO	NO	NO	NO	N/A
226	C	NON IDU	A	3	PRIMARY	3	1	1	1	2	HETEROSEXUAL	YES	1	1	3	12	YES	1	NONE	2	NO	2	N/A	YES	1	6 -11 MONTHS	NO	NO	CANDIDIASIS	HERPES	66	1.654	88	96	26	98	24.1	NONE	NONE	N/A	N/A	NO	NO	NO	NO	NO	NO	NO	N/A
85	C	NON IDU	C	2	SECONDARY	4	2	4	1	3	HETEROSEXUAL	NO	2	5-Feb	2	15	YES	1	NONE	2	NO	2	N/A	YES	1	>3 YEARS	NO	NO	NO	HERPES	65	1.78	77	88	25	90	20.5	NONE	NONE	N/A	N/A	YES	NO	NO	YES	YES	NO	YES	>3 YEARS
60	B	IDU	C	1	NONE	4	2	2	1	3	HETEROSEXUAL	NO	2	1	3	13	NO	2	NONE	2	NO	2	N/A	NO	2	N/A	N/A	N/A	N/A	N/A	53	1.865	75	89	26	88	15.2	HEROIN	NONE	1-3 YEAR	TWICE	YES	NO	YES	NO	YES	NO	NO	N/A
1	B	IDU	C	2	PRIMARY	1	2	4	1	3	HETEROSEXUAL	NO	2	0	4	7	NO	2	NONE	2	NO	2	N/A	NO	2	N/A	N/A	N/A	N/A	N/A	44	1.75	71	86.5	24	84	14.4	HEROIN	NONE	1-3 YEAR	THRICE	YES	NO	YES	NO	NO	NO	NO	N/A
10	C	NON IDU	A	2	SECONDARY	1	1	4	1	5	HETEROSEXUAL	YES	1	1	3	17	NO	2	NONE	2	NO	2	N/A	NO	2	N/A	N/A	N/A	N/A	N/A	72	1.66	94	111	26	102	26.1	NONE	NONE	N/A	N/A	NO	NO	NO	NO	NO	NO	NO	N/A
2	B	IDU	C	1	PRIMARY	1	2	4	1	3	HETEROSEXUAL	YES	1	5-Feb	2	21	NO	2	NONE	2	NO	2	N/A	YES	1	>3 YEARS	GONORRHEA	NO	NO	NO	52	1.64	79	97	28	79	19.3	HEROIN	ROHYPNOL	1-3 YEAR	TWICE	NO	NO	YES	NO	NO	NO	NO	N/A
219	B	IDU	C	3	PRIMARY	2	2	2	1	3	HETEROSEXUAL	YES	1	1	3	15	YES	1	NONE	2	NO	2	N/A	NO	2	N/A	N/A	N/A	N/A	N/A	54	1.861	86.5	84	24	81	15.6	HEROIN	ROHYPNOL	>3 YEARS	THRICE	NO	YES	YES	YES	YES	NO	NO	N/A
241	C	NON IDU	A	2	COLLEGE	4	1	4	1	2	HETEROSEXUAL	YES	1	1	3	12	NO	2	NONE	2	NO	2	N/A	NO	2	N/A	N/A	N/A	N/A	N/A	71	1.787	86	101	30	96	22.2	NONE	NONE	N/A	N/A	NO	NO	NO	NO	NO	NO	NO	N/A
314	C	NON IDU	A	2	SECONDARY	3	4	4	1	8	HETEROSEXUAL	YES	1	1	3	15	NO	2	NONE	2	NO	2	N/A	NO	2	N/A	N/A	N/A	N/A	N/A	48	1.792	76	96	27	98	14.9	NONE	NONE	N/A	N/A	NO	NO	NO	NO	NO	NO	YES	<6 MONTHS
323	C	NON IDU	C	2	PRIMARY	4	4	4	2	7	HETEROSEXUAL	YES	1	1	3	13	NO	2	NONE	2	NO	2	N/A	NO	2	N/A	N/A	N/A	N/A	N/A	82	1.764	104	116	40	112	26.4	NONE	NONE	N/A	N/A	NO	NO	NO	NO	NO	NO	NO	N/A
208	C	NON IDU	A	3	PRIMARY	4	1	4	1	8	HETEROSEXUAL	NO	2	0	4	13	NO	2	NONE	2	NO	2	N/A	YES	1	2-3 YEARS	NO	NO	CANDIDIASIS	NO	55	1.577	100	108	30	110	22.1	NONE	NONE	N/A	N/A	NO	NO	NO	NO	NO	NO	NO	N/A
63	B	IDU	C	2	SECONDARY	3	2	3	1	3	HOMOSEXUAL	YES	1	1	3	17	NO	2	NONE	2	NO	2	N/A	NO	2	N/A	N/A	N/A	N/A	N/A	62	1.839	81	98	26	83	18.3	HEROIN	NONE	>3 YEARS	THRICE	YES	NO	YES	NO	NO	NO	NO	N/A
330	B	IDU	A	2	PRIMARY	2	4	1	1	2	HETEROSEXUAL	YES	1	1	3	13	NO	2	TWICE	1	NO	2	N/A	YES	1	1 YEAR	NO	NO	CANDIDIASIS	NO	54	1.696	78	84	25	84	18.8	HEROIN	NONE	6-11 MON	ONCE	NO	NO	YES	YES	NO	NO	NO	N/A
238	B	IDU	A	3	PRIMARY	3	2	3	1	1	HETEROSEXUAL	YES	1	>5	1	12	YES	1	>5 TIMES	1	YES	1	3-5 TIMES	YES	1	2-3 YEARS	NO	NO	CANDIDIASIS	NO	56	1.618	66	86	24	82	21.4	HEROIN	NONE	1-3 YEAR	THRICE	YES	NO	NO	YES	NO	YES	YES	N/A
75	B	IDU	C	3	PRIMARY	3	2	3	3	3	HOMOSEXUAL	NO	2	1	3	16	NO	2	NONE	2	NO	2	N/A	NO	2	N/A	N/A	N/A	N/A	N/A	65	1.762	80	97	28	94	20.9	HEROIN	NONE	>3 YEARS	THRICE	NO	NO	NO	YES	NO	YES	NO	N/A
80	B	IDU	C	2	SECONDARY	2	4	3	1	2	HETEROSEXUAL	YES	1	5-Feb	2	14	NO	2	NONE	2	NO	2	N/A	NO	2	N/A	N/A	N/A	N/A	N/A	60	1.681	77	98	30	92	21.2	HEROIN	NONE	>3 YEARS	THRICE	NO	NO	NO	YES	NO	NO	NO	N/A
113	B	IDU	C	2	PRIMARY	4	2	3	1	8	HETEROSEXUAL	YES	1	5-Feb	2	14	NO	2	NONE	2	NO	2	N/A	NO	2	N/A	N/A	N/A	N/A	N/A	54	1.69	71	90	24	81	18.9	HEROIN	NONE	1-3 YEAR	TWICE	NO	YES	YES	YES	NO	NO	NO	N/A
340	B	IDU	C	2	PRIMARY	4	4	2	1	3	HETEROSEXUAL	YES	1	5-Feb	2	15	NO	2	NONE	2	NO	2	N/A	YES	1	2-3 YEARS	GONORRHEA	NO	NO	NO	54	1.624	84	91.5	26	86.5	20.5	HEROIN	NONE	>3 YEARS	TWICE	NO	NO	YES	NO	NO	NO	NO	N/A
314	B	IDU	A	3	PRIMARY	2	4	2	1	4	HETEROSEXUAL	YES	1	5-Feb	2	13	NO	2	NONE	2	YES	1	TWICE	YES	1	2-3 YEARS	GONORRHEA	NO	CANDIDIASIS	NO	52	1.708	78	88	22	78	17.8	HEROIN	NONE	1-3 YEAR	TWICE	YES	NO	YES	YES	NO	NO	YES	N/A
134	B	IDU	C	1	PRIMARY	2	4	3	1	2	HETEROSEXUAL	NO	2	1	3	14	NO	2	NONE	2	NO	2	N/A	NO	2	N/A	N/A	N/A	N/A	N/A	50	1.692	73	81	23	81	17.5	HEROIN	NONE	<6 MONTH	THRICE	NO	NO	YES	NO	NO	NO	NO	N/A
23	B	IDU	C	2	SECONDARY	2	4	1	1	3	HETEROSEXUAL	YES	1	5-Feb	2	17	NO	2	NONE	2	NO	2	N/A	NO	2	N/A	N/A	N/A	N/A	N/A	59	1.699	76	98	28	81	20.4	COCAINE	NONE	<6 MONTH	TWICE	YES	NO	NO	NO	NO	YES	NO	N/A
91	B	IDU	C	1	NONE	1	2	1	1	8	BISEXUAL	YES	1	1	3	30	NO	2	NONE	2	NO	2	N/A	NO	2	N/A	N/A	N/A	N/A	N/A	59	1.6	78	94	28	86	23	HEROIN	NONE	>3 YEARS	TWICE	NO	NO	YES	YES	NO	NO	NO	N/A
251	B	IDU	A	2	PRIMARY	2	4	1	1	4	HETEROSEXUAL	YES	1	5-Feb	2	14	NO	2	TWICE	1	NO	2	N/A	YES	1	2-3 YEARS	GONORRHEA	NO	CANDIDIASIS	HERPES	48	1.595	70	92	23.5	82	18.9	HEROIN	NONE	6-11 MON	THRICE	YES	YES	NO	YES	YES	YES	YES	N/A
166	C	NON IDU	A	2	PRIMARY	1	1	4	3	2	HETEROSEXUAL	NO	2	0	4	VIRGIN	NO	2	NONE	2	NO	2	N/A	NO	2	N/A	N/A	N/A	N/A	N/A	44	1.555	74	98	33	84	18.2	NONE	NONE	N/A	N/A	NO	NO	NO	NO	NO	NO	NO	N/A
374	B	NON IDU	A	2	NONE	1	2	4	2	7	HETEROSEXUAL	YES	1	1	3	15	NO	2	NONE	2	NO	2	N/A	YES	1	2-3 YEARS	GONORRHEA	NO	NO	NO	42	1.58	28	32	23	30	22.6	NONE	NONE	N/A	N/A	NO	NO	NO	NO	NO	NO	NO	N/A
222	C	NON IDU	C	2	SECONDARY	2	1	4	1	2	HETEROSEXUAL	YES	1	1	3	16	NO	2	NONE	2	NO	2	N/A	YES	1	>3 YEARS	GONORRHEA	NO	NO	NO	69	1.678	96	112	28	104	24.5	NONE	NONE	N/A	N/A	NO	NO	NO	NO	NO	NO	NO	N/A
126	B	IDU	C	2	PRIMARY	4	2	1	3	3	BISEXUAL	YES	1	5-Feb	2	14	NO	2	NONE	2	NO	2	N/A	NO	2	N/A	N/A	N/A	N/A	N/A	53	1.71	76	91	26	84	18.1	HEROIN	NONE	>3 YEARS	TWICE	NO	NO	YES	YES	YES	NO	NO	N/A
235	C	NON IDU	C	2	PRIMARY	4	2	4	2	7	HETEROSEXUAL	YES	1	5-Feb	2	16	NO	2	NONE	2	NO	2	N/A	YES	1	6 -11 MONTHS	GONORRHEA	NO	NO	NO	62	1.576	89	104	28	95	25	NONE	NONE	N/A	N/A	NO	NO	NO	NO	NO	NO	NO	N/A
216	C	NON IDU	A	2	PRIMARY	1	1	4	1	2	HETEROSEXUAL	YES	1	1	3	10	NO	2	NONE	2	NO	2	N/A	NO	2	N/A	N/A	N/A	N/A	N/A	66	1.69	90	106	30	92	23.1	NONE	NONE	N/A	N/A	NO	NO	NO	NO	NO	NO	NO	N/A
326	C	NON IDU	A	2	PRIMARY	1	4	4	1	2	HETEROSEXUAL	NO	2	0	4	VIRGIN	NO	2	NONE	2	NO	2	N/A	YES	1	6 -11 MONTHS	NO	NO	CANDIDIASIS	VAGINOSIS	56	1.594	86	103	36	84	22	NONE	NONE	N/A	N/A	NO	NO	NO	NO	NO	NO	NO	N/A
377	B	NON IDU	A	3	COLLEGE	4	4	4	3	2	HETEROSEXUAL	YES	1	1	3	26	NO	2	NONE	2	NO	2	N/A	NO	2	N/A	N/A	N/A	N/A	N/A	55	1.544	32	25	25	35	22.6	NONE	NONE	N/A	N/A	NO	NO	NO	NO	NO	NO	NO	N/A
288	B	IDU	A	2	PRIMARY	2	1	1	1	1	HETEROSEXUAL	YES	1	>5	1	15	YES	1	3-5 TIMES	1	NO	2	N/A	YES	1	6 -11 MONTHS	NO	NO	CANDIDIASIS	NO	61	1.735	82	102	27	92	20.3	COCAINE	NONE	1-3 YEAR	TWICE	YES	NO	DIAZEPAM	YES	YES	YES	YES	N/A
262	B	IDU	A	1	PRIMARY	2	1	3	1	4	HETEROSEXUAL	YES	1	5-Feb	2	12	NO	2	NONE	2	NO	2	N/A	YES	1	6 -11 MONTHS	NO	NO	CANDIDIASIS	NO	53	1.64	68	78	24	84	19.7	HEROIN	NONE	>3 YEARS	>3 TIMES	NO	YES	YES	NO	YES	NO	YES	N/A
256	C	NON IDU	A	4	PRIMARY	4	4	2	1	8	HETEROSEXUAL	YES	1	1	3	20	NO	2	NONE	2	NO	2	N/A	NO	2	N/A	N/A	N/A	N/A	N/A	68	1.61	96	112	36	100	26.2	NONE	NONE	N/A	N/A	NO	NO	NO	NO	NO	NO	NO	N/A
364	B	IDU	C	2	PRIMARY	1	2	4	1	3	HETEROSEXUAL	YES	1	1	3	14	NO	2	NONE	2	NO	2	N/A	YES	1	2-3 YEARS	GONORRHEA	NO	NO	NO	56	1.61	76	90	26	92	21.6	HEROIN	NONE	6-11 MON	TWICE	NO	NO	YES	NO	YES	NO	NO	N/A
129	B	IDU	C	1	PRIMARY	1	2	1	1	2	HETEROSEXUAL	NO	2	0	4	VIRGIN	NO	2	NONE	2	NO	2	N/A	NO	2	N/A	N/A	N/A	N/A	N/A	48	1.665	68	90	27	75	17.3	HEROIN	NONE	>3 YEARS	THRICE	NO	NO	YES	NO	YES	NO	NO	N/A
244	C	NON IDU	C	4	COLLEGE	4	4	2	3	8	HETEROSEXUAL	YES	1	1	3	15	NO	2	NONE	2	NO	2	N/A	YES	1	>3 YEARS	GONORRHEA	NO	NO	NO	74	1.86	86	108	36	104	21.4	NONE	NONE	N/A	N/A	NO	NO	NO	NO	NO	NO	YES	1-3 YEARS
380	B	NON IDU	C	2	SECONDARY	4	1	4	1	2	HETEROSEXUAL	YES	1	1	3	15	YES	1	NONE	2	NO	2	N/A	NO	2	N/A	N/A	N/A	N/A	N/A	85	1.634	28	48	32	39	21	NONE	NONE	N/A	N/A	NO	NO	NO	NO	NO	NO	NO	N/A
254	B	IDU	A	2	SECONDARY	2	1	1	1	1	HETEROSEXUAL	YES	1	>5	1	12	YES	1	>5 TIMES	1	NO	2	N/A	YES	1	6 -11 MONTHS	NO	NO	CANDIDIASIS	NO	52	1.72	72	90	22	88	17.6	COCAINE	NONE	1-3 YEAR	THRICE	NO	NO	NO	YES	YES	NO	YES	N/A
118	C	NON IDU	C	3	SECONDARY	4	1	1	3	3	HETEROSEXUAL	YES	1	1	3	20	NO	2	NONE	2	NO	2	N/A	YES	1	>3 YEARS	GONORRHEA	NO	NO	NO	64	1.65	87	93	25	84	23.5	NONE	NONE	N/A	N/A	NO	NO	NO	NO	NO	NO	NO	N/A
350	B	IDU	C	2	SECONDARY	2	2	1	1	5	BISEXUAL	YES	1	5-Feb	2	15	NO	2	NONE	2	NO	2	N/A	NO	2	N/A	N/A	N/A	N/A	N/A	57	1.72	78	94	26	82	19.3	HEROIN	NONE	>3 YEARS	THRICE	NO	NO	YES	YES	YES	NO	NO	N/A
344	B	IDU	C	2	PRIMARY	4	2	1	1	8	HETEROSEXUAL	YES	1	5-Feb	2	15	NO	2	NONE	2	NO	2	N/A	YES	1	1 YEAR	GONORRHEA	NO	NO	NO	59	1.682	78	88	28	87	20.9	COCAINE	NONE	>3 YEARS	THRICE	NO	NO	NO	NO	YES	NO	NO	N/A
167	C	NON IDU	A	3	COLLEGE	4	4	4	2	7	HETEROSEXUAL	YES	1	1	3	17	NO	2	NONE	2	NO	2	N/A	NO	2	N/A	N/A	N/A	N/A	N/A	78	1.54	105	125	39	119	32.9	NONE	NONE	N/A	N/A	NO	NO	NO	NO	NO	NO	NO	N/A
342	B	IDU	A	2	SECONDARY	3	2	1	3	6	HETEROSEXUAL	YES	1	5-Feb	2	12	YES	1	NONE	2	NO	2	N/A	YES	1	6 -11 MONTHS	NO	NO	CANDIDIASIS	NO	54	1.706	81.5	89	25	86.5	18.6	COCAINE	NONE	6-11 MON	ONCE	YES	NO	DIAZEPAM	YES	YES	YES	YES	N/A
225	C	NON IDU	C	2	SECONDARY	4	4	4	1	2	HETEROSEXUAL	YES	1	1	3	15	NO	2	NONE	2	NO	2	N/A	NO	2	N/A	N/A	N/A	N/A	N/A	68	1.63	98	100	28	102	25.6	NONE	NONE	N/A	N/A	NO	NO	NO	NO	NO	NO	NO	N/A
296	C	NON IDU	A	2	PRIMARY	2	1	4	1	8	HETEROSEXUAL	NO	2	0	4	12	NO	2	NONE	2	NO	2	N/A	NO	2	N/A	N/A	N/A	N/A	N/A	58	1.61	76	100	28	98	22.4	NONE	NONE	N/A	N/A	NO	NO	NO	NO	NO	NO	NO	N/A
358	B	IDU	C	2	PRIMARY	4	1	2	1	3	HETEROSEXUAL	YES	1	5-Feb	2	14	NO	2	NONE	2	NO	2	N/A	YES	1	2-3 YEARS	GONORRHEA	NO	NO	NO	45	1.583	66	88	22	78	18	HEROIN	NONE	6-11 MON	ONCE	NO	NO	YES	NO	NO	NO	NO	N/A
304	B	IDU	C	2	PRIMARY	3	2	2	1	5	BISEXUAL	YES	1	5-Feb	2	16	NO	2	NONE	2	NO	2	N/A	NO	2	N/A	N/A	N/A	N/A	N/A	57	1.615	76	90	26	91	21.9	HEROIN	NONE	>3 YEARS	THRICE	NO	YES	YES	NO	YES	NO	NO	N/A
180	C	NON IDU	C	2	SECONDARY	1	1	4	2	7	HETEROSEXUAL	NO	2	0	4	22	NO	2	NONE	2	NO	2	N/A	NO	2	N/A	N/A	N/A	N/A	N/A	60	1.69	90	100	31	96	21	NONE	NONE	N/A	N/A	NO	NO	NO	NO	NO	NO	NO	N/A
319	B	IDU	A	3	PRIMARY	2	1	2	1	6	HETEROSEXUAL	YES	1	1	3	12	NO	2	TWICE	1	NO	2	N/A	YES	1	6 -11 MONTHS	NO	NO	CANDIDIASIS	NO	52	1.685	77	88	24	84	18.3	HEROIN	NONE	6-11 MON	ONCE	YES	NO	YES	YES	NO	NO	YES	N/A
323	B	IDU	C	1	PRIMARY	2	1	2	1	3	HETEROSEXUAL	YES	1	5-Feb	2	15	NO	2	NONE	2	NO	2	N/A	NO	2	N/A	N/A	N/A	N/A	N/A	52	1.726	87	92	22	85	17.5	HEROIN	NONE	1-3 YEAR	TWICE	NO	NO	YES	YES	NO	YES	NO	N/A
222	B	IDU	C	3	SECONDARY	1	2	1	1	3	HETEROSEXUAL	NO	2	0	4	19	NO	2	NONE	2	NO	2	N/A	NO	2	N/A	N/A	N/A	N/A	N/A	44	1.676	81.5	76	21	74	15.7	HEROIN	NONE	<6 MONTH	TWICE	YES	NO	YES	YES	NO	NO	NO	N/A
347	B	IDU	A	2	PRIMARY	2	4	2	3	5	HETEROSEXUAL	YES	1	5-Feb	2	12	YES	1	NONE	2	NO	2	N/A	YES	1	6 -11 MONTHS	NO	NO	CANDIDIASIS	NO	58	1.68	71	99	25	87	20.5	HEROIN	NONE	6-11 MON	ONCE	YES	NO	YES	NO	YES	NO	YES	N/A
311	B	IDU	A	2	SECONDARY	1	1	1	3	4	HETEROSEXUAL	YES	1	1	3	12	NO	2	ONCE	1	NO	2	N/A	YES	1	6 -11 MONTHS	NO	NO	CANDIDIASIS	NO	58	1.789	72	86	25	82	18.1	HEROIN	NONE	1-3 YEAR	ONCE	NO	NO	YES	YES	NO	NO	YES	N/A
131	C	NON IDU	C	3	SECONDARY	4	4	1	3	3	HETEROSEXUAL	YES	1	1	3	16	YES	1	NONE	2	NO	2	N/A	YES	1	>3 YEARS	GONORRHEA	NO	NO	NO	74	1.763	97	114	40	90	23.8	NONE	NONE	N/A	N/A	NO	NO	NO	NO	NO	NO	NO	N/A
171	B	IDU	C	2	PRIMARY	2	2	3	1	3	HETEROSEXUAL	NO	2	0	4	24	NO	2	NONE	2	NO	2	N/A	NO	2	N/A	N/A	N/A	N/A	N/A	50	1.707	72	87	25	80	17.2	HEROIN	NONE	1-3 YEAR	THRICE	YES	NO	YES	YES	NO	NO	NO	N/A
368	B	IDU	C	3	PRIMARY	3	2	1	1	5	HOMOSEXUAL	YES	1	5-Feb	2	15	NO	2	NONE	2	NO	2	N/A	YES	1	>3 YEARS	GONORRHEA	NO	NO	NO	50	1.687	78	96	25	85	17.4	HEROIN	NONE	1-3 YEAR	THRICE	NO	YES	YES	NO	NO	NO	NO	N/A
228	B	IDU	C	3	SECONDARY	2	4	3	1	3	HETEROSEXUAL	YES	1	1	3	15	YES	1	NONE	2	NO	2	N/A	NO	2	N/A	N/A	N/A	N/A	N/A	48	1.685	84	89	25	86.5	16.9	HEROIN	NONE	1-3 YEAR	THRICE	YES	NO	NO	YES	NO	NO	NO	N/A
206	B	IDU	C	2	SECONDARY	4	2	1	1	2	BISEXUAL	YES	1	5-Feb	2	16	NO	2	NONE	2	YES	1	> 5 TIMES	NO	2	N/A	N/A	N/A	N/A	N/A	108	1.761	112	127	31	83	34.8	HEROIN	NONE	1-3 YEAR	THRICE	YES	NO	NO	YES	NO	NO	NO	N/A
90	C	NON IDU	A	2	PRIMARY	4	2	2	1	2	HETEROSEXUAL	YES	1	1	3	25	NO	2	NONE	2	NO	2	N/A	YES	1	>3 YEARS	GONORRHEA	NO	NO	GENITAL WARTS	53	1.573	74	93	24	81	21.4	NONE	NONE	N/A	N/A	NO	NO	NO	NO	NO	NO	NO	N/A
331	B	IDU	A	2	PRIMARY	2	4	1	1	6	HETEROSEXUAL	YES	1	>5	1	12	YES	1	3-5 TIMES	1	YES	1	3-5 TIMES	YES	1	6 -11 MONTHS	NO	NO	CANDIDIASIS	NO	55	1.741	71	90	24	86	18.1	HEROIN	NONE	6-11 MON	ONCE	YES	NO	YES	YES	YES	YES	YES	N/A
296	B	IDU	A	3	PRIMARY	1	1	1	1	4	HETEROSEXUAL	YES	1	1	3	14	NO	2	NONE	2	NO	2	N/A	YES	1	1 YEAR	NO	NO	CANDIDIASIS	NO	49	1.673	74	82	24	84	17.5	HEROIN	NONE	1-3 YEAR	TWICE	NO	NO	YES	YES	NO	NO	NO	N/A
207	B	IDU	C	2	PRIMARY	4	2	3	1	2	HETEROSEXUAL	NO	2	0	4	25	NO	2	NONE	2	NO	2	N/A	NO	2	N/A	N/A	N/A	N/A	N/A	48	1.651	84	91.5	22	79	17.6	HEROIN	NONE	1-3 YEAR	ONCE	NO	NO	NO	YES	NO	YES	NO	N/A
302	C	NON IDU	C	3	COLLEGE	4	2	1	3	3	HETEROSEXUAL	YES	1	5-Feb	2	14	NO	2	NONE	2	NO	2	N/A	YES	1	2-3 YEARS	GONORRHEA	SYPHILIS	NO	NO	71	1.704	89	99	33	94	24.5	NONE	NONE	N/A	N/A	NO	NO	NO	NO	NO	NO	NO	N/A
99	C	NON IDU	A	2	SECONDARY	4	1	4	2	7	HETEROSEXUAL	YES	1	1	3	17	YES	1	TWICE	1	NO	2	N/A	YES	1	>3 YEARS	NO	SYPHILIS	NO	NO	59	1.682	84	106	35	96	20.9	NONE	NONE	N/A	N/A	NO	NO	NO	NO	NO	NO	NO	N/A
30	B	IDU	C	2	PRIMARY	1	2	1	1	2	HETEROSEXUAL	NO	2	5-Feb	2	16	NO	2	NONE	2	NO	2	N/A	NO	2	N/A	N/A	N/A	N/A	N/A	52	1.625	71	94	23	78	19.7	COCAINE	NONE	<6 MONTH	THRICE	NO	NO	NO	NO	YES	YES	NO	N/A
276	B	IDU	C	3	PRIMARY	4	2	1	1	8	BISEXUAL	YES	1	5-Feb	2	15	NO	2	NONE	2	NO	2	N/A	NO	2	N/A	N/A	N/A	N/A	N/A	55	1.705	66	80	22	74	18.9	COCAINE	NONE	>3 YEARS	THRICE	NO	NO	YES	YES	YES	NO	NO	N/A
211	B	IDU	C	1	PRIMARY	4	4	2	1	2	HETEROSEXUAL	YES	1	1	3	14	NO	2	NONE	2	NO	2	N/A	YES	1	>3 YEARS	GONORRHEA	NO	NO	NO	46	1.656	86.5	84	22	81.5	16.8	HEROIN	NONE	1-3 YEAR	>3 TIMES	YES	NO	NO	YES	NO	YES	NO	N/A
77	B	IDU	C	2	PRIMARY	1	2	1	3	3	HETEROSEXUAL	YES	1	5-Feb	2	30	NO	2	NONE	2	NO	2	N/A	NO	2	N/A	N/A	N/A	N/A	N/A	60	1.72	83	93	27	83	20.3	HEROIN	NONE	<6 MONTH	>3 TIMES	NO	NO	YES	YES	NO	YES	YES	N/A
147	C	NON IDU	A	2	SECONDARY	4	4	4	2	7	HETEROSEXUAL	YES	1	5-Feb	2	24	NO	2	NONE	2	NO	2	N/A	NO	2	N/A	N/A	N/A	N/A	N/A	51	1.575	78	89	20	80	20.6	NONE	NONE	N/A	N/A	NO	NO	NO	NO	NO	NO	NO	N/A
178	C	NON IDU	A	2	COLLEGE	4	4	2	3	8	HETEROSEXUAL	YES	1	1	3	20	NO	2	NONE	2	NO	2	N/A	NO	2	N/A	N/A	N/A	N/A	N/A	56	1.6	74	100	29	90	21.9	NONE	NONE	N/A	N/A	NO	NO	NO	NO	NO	NO	NO	N/A
115	C	NON IDU	A	2	PRIMARY	2	4	4	1	2	HETEROSEXUAL	YES	1	1	3	15	NO	2	NONE	2	NO	2	N/A	YES	1	>3 YEARS	GONORRHEA	NO	NO	NO	40	1.65	62	81	20	65	14.7	NONE	NONE	N/A	N/A	NO	NO	NO	NO	NO	NO	NO	N/A
371	B	IDU	C	3	PRIMARY	4	1	2	1	3	HETEROSEXUAL	YES	1	1	3	14	NO	2	NONE	2	NO	2	N/A	YES	1	>3 YEARS	NO	NO	NO	GENITAL WARTS	44	1.58	66	84.5	20	74	17.6	HEROIN	NONE	>3 YEARS	THRICE	NO	NO	YES	YES	YES	YES	NO	N/A
217	B	IDU	C	3	TERTIARY	4	4	3	1	3	HETEROSEXUAL	NO	2	0	4	15	YES	1	TWICE	1	NO	2	N/A	YES	1	>3 YEARS	NO	SYPHILIS	NO	NO	56	1.701	91.5	94	23	84	19.4	HEROIN	NONE	1-3 YEAR	THRICE	YES	NO	YES	YES	NO	NO	NO	N/A
39	C	NON IDU	A	2	PRIMARY	3	2	4	1	4	HETEROSEXUAL	YES	1	1	3	13	NO	2	NONE	2	NO	2	N/A	YES	1	>3 YEARS	GONORRHEA	NO	NO	NO	67	1.614	92	106	26	93	25.7	NONE	NONE	N/A	N/A	NO	NO	NO	NO	NO	NO	NO	N/A
246	B	IDU	A	2	SECONDARY	2	4	1	1	1	HETEROSEXUAL	YES	1	>5	1	14	YES	1	>5 TIMES	1	YES	1	> 5 TIMES	YES	1	2-3 YEARS	NO	SYPHILIS	NO	GENITAL WARTS	54	1.636	67	88	24.5	84	20.2	COCAINE	NONE	1-3 YEAR	THRICE	YES	NO	YES	NO	NO	YES	YES	N/A
227	B	IDU	C	3	PRIMARY	4	2	3	1	3	HETEROSEXUAL	YES	1	1	3	20	YES	1	NONE	2	NO	2	N/A	NO	2	N/A	N/A	N/A	N/A	N/A	54	1.706	81.5	89	25	86.5	18.6	HEROIN	ROHYPNOL	<6 MONTH	TWICE	YES	YES	YES	NO	NO	NO	NO	N/A
122	B	IDU	C	2	SECONDARY	4	2	1	1	2	HETEROSEXUAL	YES	1	5-Feb	2	28	NO	2	NONE	2	NO	2	N/A	NO	2	N/A	N/A	N/A	N/A	N/A	55	1.695	76	91	27	85	19.1	HEROIN	NONE	1-3 YEAR	TWICE	NO	NO	NO	YES	NO	NO	NO	N/A
49	B	IDU	C	2	NONE	1	2	1	1	2	HETEROSEXUAL	YES	1	5-Feb	2	28	NO	2	NONE	2	NO	2	N/A	YES	1	>3 YEARS	NO	NO	CANDIDIASIS	NO	52	1.612	77	87	25	85	20	HEROIN	NONE	>3 YEARS	>3 TIMES	NO	NO	NO	YES	NO	NO	YES	N/A
17	C	NON IDU	C	2	SECONDARY	4	1	3	1	2	HETEROSEXUAL	YES	1	1	3	18	NO	2	NONE	2	NO	2	N/A	NO	2	N/A	N/A	N/A	N/A	N/A	72	1.66	91	105	29	94	26.1	NONE	NONE	N/A	N/A	NO	NO	NO	NO	NO	NO	NO	N/A
332	B	IDU	A	2	PRIMARY	2	4	1	1	6	HETEROSEXUAL	YES	1	>5	1	11	NO	2	ONCE	1	YES	1	TWICE	YES	1	1 YEAR	NO	NO	CANDIDIASIS	GENITAL WARTS	54	1.701	91.5	92	23	89	18.7	COCAINE	NONE	1-3 YEAR	ONCE	YES	NO	DIAZEPAM	YES	YES	YES	NO	N/A
306	B	IDU	C	2	PRIMARY	3	2	1	1	5	HOMOSEXUAL	YES	1	1	3	14	NO	2	NONE	2	NO	2	N/A	YES	1	2-3 YEARS	GONORRHEA	NO	NO	NO	63	1.735	76	86	26	90	20.9	COCAINE	NONE	1-3 YEAR	>3 TIMES	YES	NO	NO	YES	NO	YES	NO	N/A
214	B	IDU	C	3	PRIMARY	1	4	2	3	3	HETEROSEXUAL	YES	1	5-Feb	2	13	NO	2	NONE	2	NO	2	N/A	NO	2	N/A	N/A	N/A	N/A	N/A	51	1.634	84	86.5	26	79	19.1	HEROIN	NONE	1-3 YEAR	THRICE	YES	NO	YES	YES	NO	NO	NO	N/A
20	B	IDU	C	1	PRIMARY	4	2	1	3	3	HETEROSEXUAL	YES	1	5-Feb	2	20	NO	2	NONE	2	YES	1	ONCE	YES	1	>3 YEARS	NO	NO	CANDIDIASIS	NO	65	1.77	90	104	27	92	20.7	COCAINE	NONE	1-3 YEAR	THRICE	YES	NO	YES	YES	NO	YES	NO	N/A
339	B	IDU	A	2	PRIMARY	2	1	1	1	4	HETEROSEXUAL	YES	1	1	3	12	YES	1	NONE	2	NO	2	N/A	NO	2	N/A	N/A	N/A	N/A	N/A	54	1.69	77	87	24	88	18.9	HEROIN	NONE	1-3 YEAR	ONCE	NO	NO	YES	NO	NO	YES	YES	N/A
209	B	IDU	C	2	PRIMARY	2	2	1	1	2	HETEROSEXUAL	NO	2	0	4	18	NO	2	NONE	2	NO	2	N/A	NO	2	N/A	N/A	N/A	N/A	N/A	44	1.605	79	84	22	76	17.1	HEROIN	NONE	1-3 YEAR	>3 TIMES	YES	NO	YES	NO	NO	YES	NO	N/A
189	B	IDU	C	3	PRIMARY	1	2	1	1	3	HETEROSEXUAL	YES	1	>5	1	24	NO	2	NONE	2	NO	2	N/A	NO	2	N/A	N/A	N/A	N/A	N/A	57	1.615	76	90	28	91	21.9	HEROIN	NONE	1-3 YEAR	THRICE	YES	NO	YES	YES	NO	YES	NO	N/A
334	B	IDU	C	2	PRIMARY	4	4	2	3	3	HETEROSEXUAL	YES	1	5-Feb	2	16	NO	2	NONE	2	NO	2	N/A	NO	2	N/A	N/A	N/A	N/A	N/A	55	1.861	85	84	24	82	15.9	HEROIN	NONE	1-3 YEAR	TWICE	NO	NO	YES	NO	NO	NO	NO	N/A
230	B	IDU	C	3	PRIMARY	2	1	3	3	5	HETEROSEXUAL	NO	2	0	4	19	NO	2	NONE	2	NO	2	N/A	NO	2	N/A	N/A	N/A	N/A	N/A	66	1.682	79	98	31.5	87	23.3	COCAINE	NONE	1-3 YEAR	THRICE	YES	NO	YES	YES	NO	YES	YES	N/A
300	B	IDU	C	2	PRIMARY	3	2	1	1	5	BISEXUAL	YES	1	5-Feb	2	15	NO	2	NONE	2	NO	2	N/A	NO	2	N/A	N/A	N/A	N/A	N/A	65	1.78	78	96	27	96	20.5	COCAINE	NONE	>3 YEARS	THRICE	NO	NO	DIAZEPAM	NO	YES	NO	NO	N/A
243	B	IDU	A	3	PRIMARY	2	1	1	1	4	HETEROSEXUAL	YES	1	5-Feb	2	14	NO	2	NONE	2	NO	2	N/A	YES	1	2-3 YEARS	GONORRHEA	NO	CANDIDIASIS	NO	53	1.763	68	82	24	82	17.1	HEROIN	DIAZEPAM	>3 YEARS	THRICE	NO	NO	YES	YES	NO	YES	YES	N/A
125	B	IDU	C	2	PRIMARY	4	4	2	1	2	HETEROSEXUAL	YES	1	5-Feb	2	15	NO	2	NONE	2	NO	2	N/A	NO	2	>3 YEARS	NO	SYPHILIS	NO	NO	47	1.637	69	88	26	84	17.5	HEROIN	DIAZEPAM	>3 YEARS	TWICE	NO	YES	NO	YES	NO	NO	NO	N/A
326	B	IDU	A	2	SECONDARY	2	1	1	1	6	HETEROSEXUAL	YES	1	1	3	13	YES	1	NONE	2	YES	1	TWICE	YES	1	6 -11 MONTHS	NO	NO	CANDIDIASIS	NO	46	1.66	82	84	22	83	16.7	COCAINE	NONE	1-3 YEAR	TWICE	YES	NO	NO	YES	YES	YES	YES	N/A
101	C	NON IDU	A	3	PRIMARY	4	1	4	1	2	HETEROSEXUAL	YES	1	1	3	18	NO	2	NONE	2	NO	2	N/A	YES	1	2-3 YEARS	NO	NO	NO	HERPES	45	1.669	66	83	23	78	16.2	NONE	NONE	N/A	N/A	NO	NO	NO	NO	NO	NO	NO	N/A
338	C	NON IDU	A	2	SECONDARY	1	4	2	1	2	HETEROSEXUAL	YES	1	1	3	18	NO	2	NONE	2	NO	2	N/A	NO	2	N/A	N/A	N/A	N/A	N/A	65	1.613	93	100	34	96	25	NONE	NONE	N/A	N/A	NO	NO	NO	NO	NO	NO	NO	N/A
351	C	NON IDU	A	2	PRIMARY	2	4	4	1	2	HETEROSEXUAL	NO	2	0	4	12	NO	2	NONE	2	NO	2	N/A	NO	2	N/A	N/A	N/A	N/A	N/A	56	1.86	82	96	25	98	16.2	NONE	NONE	N/A	N/A	NO	NO	NO	NO	NO	NO	NO	N/A
328	B	IDU	C	2	PRIMARY	3	2	1	3	3	BISEXUAL	YES	1	5-Feb	2	14	NO	2	NONE	2	NO	2	N/A	YES	1	>3 YEARS	GONORRHEA	NO	NO	NO	44	1.544	71	82.5	22	79	18.5	COCAINE	NONE	>3 YEARS	THRICE	NO	NO	NO	YES	YES	NO	NO	N/A
365	B	NON IDU	A	2	COLLEGE	4	1	1	3	8	HETEROSEXUAL	YES	1	1	3	21	YES	1	NONE	2	NO	2	N/A	NO	2	N/A	N/A	N/A	N/A	N/A	72	1.853	39	38	28	35	31.8	NONE	NONE	N/A	N/A	NO	NO	NO	NO	NO	NO	NO	N/A
168	C	NON IDU	C	3	COLLEGE	4	4	1	3	8	HETEROSEXUAL	YES	1	1	3	16	NO	2	NONE	2	NO	2	N/A	YES	1	6 -11 MONTHS	NO	SYPHILIS	NO	NO	76	1.73	100	119	43	102	25.4	NONE	NONE	N/A	N/A	NO	NO	NO	YES	NO	NO	NO	>3 YEARS
216	B	IDU	C	3	SECONDARY	1	2	2	1	3	HETEROSEXUAL	NO	2	0	4	17	YES	1	NONE	2	YES	1	TWICE	NO	2	N/A	N/A	N/A	N/A	N/A	55	1.741	70.6	91.5	24	84	18.1	HEROIN	NONE	>3 YEARS	THRICE	YES	NO	YES	YES	NO	NO	NO	N/A
105	B	IDU	C	2	PRIMARY	1	4	2	1	3	HETEROSEXUAL	NO	2	0	4	24	NO	2	NONE	2	NO	2	N/A	NO	2	N/A	N/A	N/A	N/A	N/A	58	1.895	76	93	27	83	16.2	HEROIN	NONE	>3 YEARS	THRICE	NO	NO	NO	YES	NO	NO	NO	N/A
307	B	IDU	C	2	PRIMARY	4	2	1	1	8	BISEXUAL	YES	1	5-Feb	2	16	NO	2	NONE	2	NO	2	N/A	NO	2	N/A	N/A	N/A	N/A	N/A	56	1.772	74	84	24	82	17.8	COCAINE	NONE	1-3 YEAR	THRICE	NO	NO	NO	NO	YES	NO	NO	N/A
78	C	NON IDU	A	3	SECONDARY	4	1	4	2	7	HETEROSEXUAL	YES	1	1	3	12	NO	2	NONE	2	NO	2	N/A	YES	1	>3 YEARS	GONORRHEA	NO	NO	NO	69	1.61	82	102	26	95	26.6	NONE	NONE	N/A	N/A	NO	NO	NO	NO	NO	NO	NO	N/A
163	B	IDU	C	2	PRIMARY	1	2	3	1	2	HETEROSEXUAL	YES	1	5-Feb	2	15	NO	2	NONE	2	NO	2	N/A	YES	1	2-3 YEARS	GONORRHEA	NO	NO	NO	50	1.68	73	86	23	76	17.7	HEROIN	NONE	>3 YEARS	TWICE	YES	NO	YES	YES	NO	NO	YES	N/A
66	B	IDU	C	1	SECONDARY	4	1	1	1	2	HETEROSEXUAL	YES	1	1	3	12	NO	2	NONE	2	NO	2	N/A	NO	2	N/A	N/A	N/A	N/A	N/A	63	1.788	78	95	27	89	19.7	HEROIN	NONE	>3 YEARS	THRICE	YES	NO	YES	NO	YES	NO	NO	N/A
286	B	IDU	A	2	PRIMARY	3	2	1	1	1	HETEROSEXUAL	YES	1	>5	1	12	NO	2	NONE	2	NO	2	N/A	YES	1	2-3 YEARS	GONORRHEA	NO	NO	NO	51	1.718	70	86	24	80	17.3	HEROIN	NONE	>3 YEARS	THRICE	YES	NO	YES	YES	YES	YES	YES	N/A
298	C	NON IDU	A	2	PRIMARY	2	1	4	3	8	HETEROSEXUAL	YES	1	1	3	13	NO	2	NONE	2	NO	2	N/A	YES	1	>3 YEARS	NO	SYPHILIS	NO	VAGINOSIS	62	1.71	90	100	30	98	21.2	NONE	NONE	N/A	N/A	NO	NO	NO	NO	NO	NO	NO	N/A
292	C	NON IDU	A	2	PRIMARY	3	2	3	1	2	HETEROSEXUAL	YES	1	5-Feb	2	15	NO	2	NONE	2	NO	2	N/A	YES	1	>3 YEARS	GONORRHEA	SYPHILIS	NO	TRICHOMONIASI	51	1.635	84	98	30	96	19.1	NONE	NONE	N/A	N/A	NO	NO	NO	NO	NO	NO	NO	N/A
271	B	IDU	C	3	SECONDARY	2	4	1	1	5	HOMOSEXUAL	YES	1	5-Feb	2	17	NO	2	NONE	2	NO	2	N/A	NO	2	N/A	N/A	N/A	N/A	N/A	47	1.57	71	88	23	84	19.1	HEROIN	NONE	6-11 MON	ONCE	NO	NO	YES	NO	YES	NO	NO	N/A
225	B	IDU	C	3	PRIMARY	1	2	3	3	3	HETEROSEXUAL	YES	1	1	3	16	NO	2	NONE	2	NO	2	N/A	NO	2	N/A	N/A	N/A	N/A	N/A	54	1.624	84	91.5	26	86.5	20.5	HEROIN	DIAZEPAM	6-11 MON	THRICE	YES	NO	NO	YES	NO	YES	NO	N/A
44	B	IDU	A	1	PRIMARY	1	2	1	1	8	HETEROSEXUAL	NO	2	1	3	23	NO	2	NONE	2	NO	2	N/A	NO	2	N/A	N/A	N/A	N/A	N/A	45	1.57	79	87	27	83	18.3	HEROIN	DIAZEPAM	>3 YEARS	TWICE	NO	NO	NO	YES	NO	NO	YES	N/A
279	B	IDU	A	3	PRIMARY	1	1	1	1	4	HETEROSEXUAL	YES	1	1	3	14	YES	1	NONE	2	YES	1	TWICE	YES	1	6 -11 MONTHS	NO	NO	CANDIDIASIS	NO	55	1.67	68	76	24	88	19.7	HEROIN	NONE	6-11 MON	ONCE	NO	NO	NO	YES	NO	NO	YES	N/A
142	C	NON IDU	C	2	PRIMARY	2	1	4	3	8	HETEROSEXUAL	YES	1	5-Feb	2	18	NO	2	NONE	2	NO	2	N/A	YES	1	2-3 YEARS	GONORRHEA	NO	NO	NO	48	1.75	69	83	20	73	15.7	NONE	NONE	N/A	N/A	NO	NO	NO	NO	NO	NO	NO	N/A
218	B	IDU	C	3	PRIMARY	1	1	1	1	3	HETEROSEXUAL	YES	1	1	3	17	NO	2	NONE	2	YES	1	TWICE	NO	2	N/A	N/A	N/A	N/A	N/A	58	1.711	84	86	26	79	19.8	HEROIN	NONE	1-3 YEAR	THRICE	YES	NO	NO	NO	YES	NO	NO	N/A
343	B	IDU	A	2	PRIMARY	2	4	2	1	4	HETEROSEXUAL	YES	1	5-Feb	2	11	YES	1	NONE	2	NO	2	N/A	YES	1	1 YEAR	NO	NO	CANDIDIASIS	NO	48	1.685	74	89	22	85.5	16.9	HEROIN	NONE	6-11 MON	ONCE	YES	NO	NO	YES	YES	YES	NO	N/A
335	B	IDU	C	2	PRIMARY	3	2	1	3	3	BISEXUAL	YES	1	5-Feb	2	15	NO	2	NONE	2	NO	2	N/A	YES	1	1 YEAR	GONORRHEA	NO	NO	NO	64	1.801	90	94	26	91.5	19.7	HEROIN	NONE	1-3 YEAR	TWICE	NO	NO	NO	NO	YES	YES	NO	N/A
156	C	NON IDU	C	2	PRIMARY	4	2	4	1	8	HETEROSEXUAL	YES	1	1	3	15	NO	2	NONE	2	NO	2	N/A	YES	1	>3 YEARS	GONORRHEA	NO	NO	NO	47	1.62	70	81	27	78	17.9	NONE	NONE	N/A	N/A	NO	NO	NO	NO	NO	NO	NO	N/A
253	C	NON IDU	A	2	PRIMARY	2	2	4	2	7	HETEROSEXUAL	YES	1	1	3	12	YES	1	NONE	2	NO	2	N/A	NO	2	N/A	N/A	N/A	N/A	N/A	65	1.689	88	101	37	99	22.8	NONE	NONE	N/A	N/A	NO	NO	NO	NO	NO	NO	YES	1-3 YEARS
309	C	NON IDU	C	3	PRIMARY	4	1	4	1	3	HETEROSEXUAL	YES	1	1	3	13	NO	2	NONE	2	NO	2	N/A	YES	1	2-3 YEARS	NO	SYPHILIS	NO	NO	55	1.567	98	130	34	100	22.4	NONE	NONE	N/A	N/A	NO	NO	NO	YES	NO	NO	YES	1-3 YEARS
201	C	NON IDU	A	3	PRIMARY	4	2	4	2	7	HETEROSEXUAL	YES	1	5-Feb	2	16	YES	1	NONE	2	NO	2	N/A	YES	1	2-3 YEARS	GONORRHEA	NO	CANDIDIASIS	NO	60	1.602	76	100	28	88	23.4	NONE	NONE	N/A	N/A	NO	YES	NO	NO	YES	NO	NO	6-11 MONTHS
263	B	IDU	A	1	PRIMARY	3	2	3	1	4	HETEROSEXUAL	YES	1	5-Feb	2	13	YES	1	NONE	2	NO	2	N/A	YES	1	>3 YEARS	GONORRHEA	NO	NO	NO	57	1.668	71	92	24	86	20.5	HEROIN	NONE	1-3 YEAR	THRICE	NO	NO	YES	NO	YES	NO	NO	N/A
194	B	IDU	C	2	PRIMARY	1	2	1	1	2	HETEROSEXUAL	YES	1	1	3	21	NO	2	NONE	2	NO	2	N/A	NO	2	N/A	N/A	N/A	N/A	N/A	63	1.735	80	86	26	85	20.9	HEROIN	NONE	6-11 MON	THRICE	NO	YES	YES	YES	NO	YES	NO	N/A
315	B	IDU	C	3	PRIMARY	3	2	1	1	8	HOMOSEXUAL	YES	1	5-Feb	2	16	NO	2	NONE	2	NO	2	N/A	YES	1	>3 YEARS	NO	SYPHILIS	NO	NO	58	1.717	78	92	27	89	19.7	COCAINE	NONE	>3 YEARS	>3 TIMES	NO	NO	NO	YES	YES	NO	NO	N/A
100	C	NON IDU	A	3	PRIMARY	4	4	4	2	7	HETEROSEXUAL	YES	1	1	3	15	NO	2	NONE	2	NO	2	N/A	YES	1	>3 YEARS	NO	NO	NO	GENITAL WARTS	52	1.518	98	100	29	100	22.6	NONE	NONE	N/A	N/A	NO	NO	NO	NO	NO	NO	NO	N/A
315	C	NON IDU	C	2	PRIMARY	4	1	4	1	2	HETEROSEXUAL	YES	1	5-Feb	2	17	NO	2	NONE	2	NO	2	N/A	YES	1	2-3 YEARS	GONORRHEA	NO	NO	HERPES	58	1.616	84	98	28	98	22.2	NONE	NONE	N/A	N/A	NO	NO	NO	NO	NO	NO	NO	N/A
138	B	IDU	C	1	SECONDARY	1	1	2	3	3	HETEROSEXUAL	YES	1	5-Feb	2	16	NO	2	NONE	2	NO	2	N/A	NO	2	N/A	N/A	N/A	N/A	N/A	53	1.712	69	92	28	81	18.2	HEROIN	NONE	6-11 MON	TWICE	YES	YES	YES	NO	NO	NO	NO	N/A
121	B	IDU	C	2	PRIMARY	1	2	4	3	3	HETEROSEXUAL	YES	1	1	3	18	NO	2	NONE	2	NO	2	N/A	NO	2	N/A	N/A	N/A	N/A	N/A	55	1.74	76	91	26	87	18.2	HEROIN	NONE	1-3 YEAR	TWICE	NO	NO	NO	YES	NO	NO	YES	N/A
79	C	NON IDU	C	3	COLLEGE	1	1	4	1	2	HETEROSEXUAL	YES	1	1	3	16	YES	1	NONE	2	NO	2	N/A	YES	1	>3 YEARS	GONORRHEA	SYPHILIS	NO	NO	52	1.755	63.5	79	20	81	16.9	NONE	NONE	N/A	N/A	NO	NO	NO	NO	NO	NO	NO	N/A
24	C	NON IDU	A	2	SECONDARY	4	1	4	1	2	HETEROSEXUAL	YES	2	1	3	18	NO	2	NONE	2	NO	2	N/A	NO	2	N/A	N/A	N/A	N/A	N/A	72	1.635	92	102	31	104	26.9	NONE	NONE	N/A	N/A	NO	NO	NO	NO	NO	NO	NO	N/A
289	B	IDU	A	2	PRIMARY	2	1	1	1	1	HETEROSEXUAL	YES	1	>5	1	15	YES	1	3-5 TIMES	1	NO	2	N/A	YES	1	2-3 YEARS	NO	NO	CANDIDIASIS	HERPES	53	1.705	71	91	24	87	18.2	COCAINE	NONE	1-3 YEAR	THRICE	NO	NO	NO	YES	NO	NO	YES	N/A
273	B	IDU	C	3	PRIMARY	3	2	1	1	5	BISEXUAL	YES	1	5-Feb	2	15	NO	2	NONE	2	NO	2	N/A	NO	2	N/A	N/A	N/A	N/A	N/A	58	1.715	77	98	24.5	88	19.7	COCAINE	NONE	1-3 YEAR	>3 TIMES	YES	NO	NO	YES	YES	NO	NO	N/A
286	C	NON IDU	C	2	SECONDARY	4	4	1	1	2	HETEROSEXUAL	YES	1	1	3	14	NO	2	NONE	2	NO	2	N/A	YES	1	1 YEAR	NO	NO	NO	URETHRITIS	62	1.612	91	115	35	102	23.9	NONE	NONE	N/A	N/A	NO	NO	NO	NO	NO	NO	NO	N/A
175	B	IDU	C	2	SECONDARY	3	2	1	3	3	HETEROSEXUAL	NO	2	0	4	21	NO	2	NONE	2	NO	2	N/A	YES	1	2-3 YEARS	NO	NO	NO	HERPES	61	1.778	75	95	27	87	19.3	HEROIN	NONE	6-11 MON	THRICE	NO	NO	NO	YES	NO	NO	NO	N/A
176	B	IDU	C	2	PRIMARY	1	2	4	1	2	HETEROSEXUAL	YES	1	5-Feb	2	19	NO	2	NONE	2	NO	2	N/A	YES	1	1 YEAR	GONORRHEA	NO	NO	NO	62	1.775	74	95	30	93	19.7	HEROIN	NONE	1-3 YEAR	>3 TIMES	YES	YES	NO	YES	NO	NO	NO	N/A
148	B	IDU	C	2	SECONDARY	2	4	1	3	3	HETEROSEXUAL	YES	1	1	3	17	NO	2	NONE	2	NO	2	N/A	NO	2	N/A	N/A	N/A	N/A	N/A	59	1.709	76	93	26	88	20.2	HEROIN	NONE	<6 MONTH	>3 TIMES	YES	YES	YES	NO	YES	NO	YES	N/A
300	C	NON IDU	A	2	PRIMARY	3	1	2	1	2	HETEROSEXUAL	NO	2	0	4	12	NO	2	NONE	2	NO	2	N/A	NO	2	N/A	N/A	N/A	N/A	N/A	63	1.716	89	98	30	94	21.4	NONE	NONE	N/A	N/A	NO	NO	NO	NO	NO	NO	NO	N/A
285	C	NON IDU	C	3	PRIMARY	3	1	2	1	8	HETEROSEXUAL	YES	1	1	3	15	NO	2	NONE	2	NO	2	N/A	YES	1	2-3 YEARS	GONORRHEA	NO	NO	GENITAL WARTS	64	1.594	94	105	34	96	25.2	NONE	NONE	N/A	N/A	NO	NO	NO	NO	NO	NO	NO	N/A
317	C	NON IDU	A	2	PRIMARY	3	1	2	1	2	HETEROSEXUAL	YES	1	1	3	12	YES	1	NONE	2	NO	2	N/A	NO	2	N/A	N/A	N/A	N/A	N/A	54	1.612	72	99	30	90	20.8	NONE	NONE	N/A	N/A	NO	NO	NO	NO	NO	NO	NO	N/A
93	C	NON IDU	A	3	SECONDARY	4	1	4	1	2	HETEROSEXUAL	YES	1	1	3	17	NO	2	NONE	2	NO	2	N/A	YES	1	>3 YEARS	GONORRHEA	NO	NO	NO	63	1.645	79	103	28	92	23.3	NONE	NONE	N/A	N/A	NO	NO	NO	NO	NO	NO	NO	N/A
366	B	IDU	C	2	PRIMARY	4	4	3	1	2	HETEROSEXUAL	YES	1	5-Feb	2	16	NO	2	NONE	2	NO	2	N/A	NO	2	N/A	N/A	N/A	N/A	N/A	51	1.735	70	89	25	89	16.9	HEROIN	NONE	1-3 YEAR	THRICE	NO	NO	YES	NO	YES	NO	NO	N/A
136	C	NON IDU	C	2	PRIMARY	4	1	4	1	2	HETEROSEXUAL	YES	1	1	3	31	NO	2	NONE	2	NO	2	N/A	YES	1	>3 YEARS	NO	NO	NO	HERPES	57	1.8	78	105	35	86	17.6	NONE	NONE	N/A	N/A	NO	NO	NO	NO	NO	NO	NO	N/A
11	C	NON IDU	A	3	SECONDARY	2	4	4	1	2	HETEROSEXUAL	YES	1	1	3	24	NO	2	NONE	2	NO	2	N/A	NO	2	N/A	N/A	N/A	N/A	N/A	55	1.62	74	91	25	83	21	NONE	NONE	N/A	N/A	NO	NO	NO	NO	NO	NO	NO	N/A
100	B	IDU	C	1	PRIMARY	1	2	3	1	8	HOMOSEXUAL	NO	2	1	3	17	NO	2	NONE	2	NO	2	N/A	NO	2	N/A	N/A	N/A	N/A	N/A	59	1.682	75	93	28	86	20.9	HEROIN	NONE	1-3 YEAR	THRICE	NO	NO	NO	YES	NO	NO	NO	N/A
13	B	IDU	A	1	NONE	1	1	4	1	1	HETEROSEXUAL	YES	1	5-Feb	2	18	YES	1	NONE	2	YES	1	TWICE	YES	1	>3 YEARS	GONORRHEA	NO	CANDIDIASIS	NO	48	1.484	79	94	28	86	21.8	HEROIN	DIAZEPAM	>3 YEARS	THRICE	NO	YES	YES	NO	YES	NO	NO	N/A
214	C	NON IDU	C	2	PRIMARY	4	1	1	1	2	HETEROSEXUAL	YES	1	5-Feb	2	14	NO	2	NONE	2	NO	2	N/A	YES	1	>3 YEARS	NO	SYPHILIS	NO	NO	58	1.79	79	85	28	81	18.1	NONE	NONE	N/A	N/A	NO	NO	NO	NO	NO	NO	NO	N/A
7	B	IDU	C	1	PRIMARY	3	2	1	1	6	HOMOSEXUAL	YES	1	5-Feb	2	25	NO	2	NONE	2	NO	2	N/A	NO	2	N/A	N/A	N/A	N/A	N/A	50	1.602	74	97	26	81.5	19.5	HEROIN	NONE	1-3 YEAR	ONCE	YES	NO	NO	YES	NO	YES	NO	N/A
161	B	IDU	C	1	PRIMARY	1	4	1	3	3	HETEROSEXUAL	YES	1	5-Feb	2	14	NO	2	NONE	2	NO	2	N/A	NO	2	N/A	N/A	N/A	N/A	N/A	43	1.575	68	80	22	75	17.3	HEROIN	NONE	<6 MONTH	TWICE	YES	NO	YES	YES	NO	NO	NO	N/A
308	B	IDU	C	2	PRIMARY	2	2	1	1	8	HETEROSEXUAL	YES	1	5-Feb	2	15	NO	2	NONE	2	NO	2	N/A	YES	1	6 -11 MONTHS	GONORRHEA	NO	NO	NO	58	1.765	73	82	26	80	18.6	COCAINE	NONE	1-3 YEAR	THRICE	NO	NO	NO	YES	YES	NO	NO	N/A
105	C	NON IDU	A	3	PRIMARY	4	1	4	1	2	HETEROSEXUAL	NO	2	0	4	18	NO	2	NONE	2	NO	2	N/A	YES	1	<6 MONTHS	GONORRHEA	NO	NO	TRICHOMONIASI	55	1.59	89	102	31	92	21.8	NONE	NONE	N/A	N/A	NO	NO	NO	NO	NO	NO	NO	N/A
110	C	NON IDU	C	3	PRIMARY	4	1	2	1	2	HETEROSEXUAL	YES	1	5-Feb	2	16	YES	1	NONE	2	NO	2	N/A	YES	1	>3 YEARS	NO	SYPHILIS	NO	NO	73	1.732	84	98	29	94	24.3	NONE	NONE	N/A	N/A	NO	NO	NO	NO	NO	NO	NO	N/A
333	B	IDU	A	2	PRIMARY	2	1	1	1	4	HETEROSEXUAL	YES	1	5-Feb	2	11	NO	2	NONE	2	NO	2	N/A	YES	1	2-3 YEARS	GONORRHEA	NO	NO	NO	56	1.711	82	86	24	85	19.1	HEROIN	NONE	1-3 YEAR	ONCE	NO	NO	NO	YES	NO	NO	NO	N/A
53	B	IDU	C	1	TERTIARY	1	2	1	3	3	HETEROSEXUAL	YES	1	5-Feb	2	14	NO	2	NONE	2	NO	2	N/A	NO	2	N/A	N/A	N/A	N/A	N/A	64	1.814	79	95	28	88	19.4	HEROIN	NONE	1-3 YEAR	>3 TIMES	YES	NO	YES	YES	NO	YES	YES	N/A
56	C	NON IDU	A	2	PRIMARY	4	2	4	2	7	HETEROSEXUAL	YES	1	1	3	18	NO	2	NONE	2	NO	2	N/A	YES	1	>3 YEARS	GONORRHEA	NO	NO	NO	44	1.615	69	93	30	79	16.9	NONE	NONE	N/A	N/A	NO	NO	NO	NO	NO	NO	NO	N/A
32	C	NON IDU	A	3	SECONDARY	4	1	4	1	2	HETEROSEXUAL	YES	1	1	3	20	NO	2	NONE	2	NO	2	N/A	NO	2	N/A	N/A	N/A	N/A	N/A	42	1.57	64	85	21	80	17	NONE	NONE	N/A	N/A	NO	NO	NO	NO	NO	NO	NO	N/A
233	C	NON IDU	A	2	PRIMARY	3	4	4	2	2	HETEROSEXUAL	YES	1	1	3	16	NO	2	NONE	2	NO	2	N/A	YES	1	2-3 YEARS	NO	SYPHILIS	NO	HERPES	56	1.845	86	98	26	98	16.5	NONE	NONE	N/A	N/A	NO	NO	NO	NO	NO	NO	NO	N/A
35	B	IDU	A	1	NONE	2	2	1	1	8	HETEROSEXUAL	YES	1	5-Feb	2	13	YES	1	>5 TIMES	1	YES	1	> 5 TIMES	NO	2	N/A	N/A	N/A	N/A	N/A	56	1.589	77	96	25	87	22	HEROIN	NONE	>3 YEARS	>3 TIMES	NO	NO	NO	NO	NO	NO	NO	N/A
277	B	IDU	C	3	PRIMARY	3	2	1	1	8	HOMOSEXUAL	YES	1	5-Feb	2	17	NO	2	NONE	2	NO	2	N/A	NO	2	N/A	N/A	N/A	N/A	N/A	56	1.875	72	94	25	86	15.9	COCAINE	NONE	6-11 MON	THRICE	NO	NO	YES	NO	YES	NO	NO	N/A
236	B	IDU	A	3	PRIMARY	2	1	1	1	1	HETEROSEXUAL	YES	1	>5	1	15	YES	1	3-5 TIMES	1	YES	1	TWICE	YES	1	2-3 YEARS	GONORRHEA	NO	NO	NO	56	1.68	70	88	24	86	19.8	HEROIN	NONE	6-11 MON	ONCE	YES	YES	YES	YES	NO	YES	YES	N/A
312	C	NON IDU	A	2	SECONDARY	1	4	4	3	5	HETEROSEXUAL	YES	1	5-Feb	2	14	YES	1	NONE	2	NO	2	N/A	NO	2	N/A	N/A	N/A	N/A	N/A	72	1.718	93	108	30	114	24.4	NONE	NONE	N/A	N/A	NO	NO	NO	NO	NO	NO	NO	N/A
111	B	IDU	C	2	PRIMARY	1	2	2	1	2	HETEROSEXUAL	NO	2	0	4	17	NO	2	NONE	2	NO	2	N/A	NO	2	N/A	N/A	N/A	N/A	N/A	48	1.641	69	84	26	79	17.8	HEROIN	DIAZEPAM	>3 YEARS	TWICE	NO	NO	NO	YES	NO	NO	NO	N/A
284	B	IDU	A	2	SECONDARY	2	4	1	1	1	HETEROSEXUAL	YES	1	>5	1	12	YES	1	3-5 TIMES	1	NO	2	N/A	YES	1	>3 YEARS	NO	NO	NO	HERPES	58	1.748	71	90	26	82	19	COCAINE	NONE	1-3 YEAR	THRICE	NO	NO	NO	YES	NO	YES	YES	N/A
39	B	IDU	C	1	PRIMARY	3	2	1	1	8	HOMOSEXUAL	YES	1	5-Feb	2	16	NO	2	NONE	2	NO	2	N/A	NO	2	N/A	N/A	N/A	N/A	N/A	42	1.524	68	85	25	80	18.1	HEROIN	NONE	>3 YEARS	THRICE	YES	NO	YES	YES	NO	YES	YES	N/A
364	B	NON IDU	C	3	NONE	4	4	3	1	2	HETEROSEXUAL	YES	1	1	3	24	NO	2	NONE	2	NO	2	N/A	NO	2	N/A	N/A	N/A	N/A	N/A	58	1.735	30	35	27	34	23.1	NONE	NONE	N/A	N/A	NO	NO	NO	NO	NO	NO	NO	N/A
84	B	IDU	C	1	SECONDARY	1	2	1	1	5	HETEROSEXUAL	YES	1	5-Feb	2	15	NO	2	NONE	2	NO	2	N/A	NO	2	N/A	N/A	N/A	N/A	N/A	43	1.53	67	87	25	80	18.4	HEROIN	NONE	>3 YEARS	THRICE	NO	NO	YES	YES	YES	NO	YES	N/A
233	B	IDU	A	3	PRIMARY	2	4	2	1	5	HETEROSEXUAL	YES	1	5-Feb	2	13	YES	1	NONE	2	NO	2	N/A	YES	1	1 YEAR	GONORRHEA	NO	NO	NO	54	1.6	72	86	24	86	21.1	HEROIN	NONE	1-3 YEAR	TWICE	NO	YES	YES	NO	NO	NO	YES	N/A
227	C	NON IDU	A	2	PRIMARY	3	1	4	3	8	HETEROSEXUAL	NO	2	0	4	14	NO	2	NONE	2	NO	2	N/A	NO	2	N/A	N/A	N/A	N/A	N/A	71	1.687	92	102	30	92	24.9	NONE	NONE	N/A	N/A	NO	NO	NO	NO	NO	NO	YES	>3 YEARS
276	C	NON IDU	C	2	PRIMARY	4	1	3	1	2	HETEROSEXUAL	YES	1	1	3	15	NO	2	NONE	2	NO	2	N/A	NO	2	N/A	N/A	N/A	N/A	N/A	46	1.66	72	99	28	85	16.7	NONE	NONE	N/A	N/A	NO	NO	NO	NO	NO	NO	NO	N/A
152	B	IDU	C	2	SECONDARY	1	2	3	1	5	HETEROSEXUAL	YES	1	5-Feb	2	14	NO	2	NONE	2	NO	2	N/A	NO	2	N/A	N/A	N/A	N/A	N/A	56	1.658	71	91	28	84	20.4	HEROIN	NONE	1-3 YEAR	TWICE	NO	NO	NO	YES	NO	NO	NO	N/A
159	B	IDU	C	1	PRIMARY	1	2	2	1	8	HETEROSEXUAL	YES	1	5-Feb	2	14	NO	2	NONE	2	NO	2	N/A	NO	2	N/A	N/A	N/A	N/A	N/A	52	1.715	72	90	26	83	17.7	HEROIN	NONE	<6 MONTH	THRICE	YES	YES	NO	YES	NO	NO	YES	N/A
329	B	IDU	A	2	PRIMARY	2	1	1	1	6	HETEROSEXUAL	YES	1	1	3	13	YES	1	NONE	2	YES	1	ONCE	NO	2	N/A	N/A	N/A	N/A	N/A	51	1.634	78	78	25	86	19.1	COCAINE	NONE	>3 YEARS	TWICE	YES	NO	NO	YES	YES	YES	YES	N/A
198	B	IDU	C	3	TERTIARY	2	2	1	3	2	HETEROSEXUAL	YES	1	1	3	14	NO	2	NONE	2	NO	2	N/A	NO	2	N/A	N/A	N/A	N/A	N/A	74	1.74	90	104	31	96	24.4	HEROIN	NONE	>3 YEARS	>3 TIMES	NO	NO	YES	YES	NO	NO	NO	N/A
255	C	NON IDU	A	2	SECONDARY	2	1	4	1	2	HETEROSEXUAL	YES	1	1	3	14	NO	2	NONE	2	NO	2	N/A	YES	1	2-3 YEARS	GONORRHEA	NO	CANDIDIASIS	NO	56	1.655	94	105	33	92	20.4	NONE	NONE	N/A	N/A	NO	NO	NO	NO	NO	NO	NO	N/A
301	B	IDU	A	2	PRIMARY	2	2	1	1	2	HETEROSEXUAL	YES	1	1	3	13	YES	1	NONE	2	NO	2	N/A	NO	2	N/A	N/A	N/A	N/A	N/A	52	1.735	74	90	25	91	17.3	HEROIN	NONE	>3 YEARS	ONCE	NO	NO	NO	YES	NO	NO	NO	N/A
204	B	IDU	C	2	SECONDARY	1	2	1	1	8	HETEROSEXUAL	NO	2	0	4	17	NO	2	NONE	2	NO	2	N/A	YES	1	>3 YEARS	GONORRHEA	NO	NO	NO	52	1.698	81	92	24	84	18	HEROIN	NONE	1-3 YEAR	>3 TIMES	YES	NO	NO	YES	NO	YES	YES	N/A
4	C	NON IDU	A	2	PRIMARY	3	1	4	3	8	HETEROSEXUAL	YES	1	1	3	25	NO	2	NONE	2	NO	2	N/A	NO	2	N/A	N/A	N/A	N/A	N/A	63	1.572	76	107	27	86	25.5	NONE	NONE	N/A	N/A	NO	NO	NO	NO	NO	NO	NO	N/A
36	B	IDU	C	1	PRIMARY	1	4	4	1	3	HETEROSEXUAL	YES	1	5-Feb	2	16	NO	2	NONE	2	NO	2	N/A	YES	1	ALL ABOVE	GONORRHEA	NO	CANDIDIASIS	NO	59	1.773	76	103	25	85	18.8	HEROIN	ROHYPNOL	1-3 YEAR	THRICE	YES	NO	YES	YES	NO	YES	NO	N/A
118	B	IDU	C	2	PRIMARY	4	2	1	3	3	HETEROSEXUAL	YES	1	1	3	17	NO	2	NONE	2	NO	2	N/A	YES	1	>3 YEARS	GONORRHEA	NO	NO	NO	69	1.869	86	101	25	91	19.8	HEROIN	NONE	<6 MONTH	TWICE	YES	YES	YES	NO	NO	YES	NO	N/A
203	B	IDU	C	1	PRIMARY	1	2	1	1	2	HETEROSEXUAL	NO	2	0	4	20	NO	2	NONE	2	NO	2	N/A	NO	2	N/A	N/A	N/A	N/A	N/A	55	1.704	77	90	26	84	18.9	HEROIN	NONE	6-11 MON	THRICE	YES	NO	NO	YES	NO	YES	YES	N/A
81	B	IDU	C	2	PRIMARY	1	4	1	1	2	HETEROSEXUAL	YES	1	5-Feb	2	16	NO	2	NONE	2	YES	1	ONCE	NO	2	N/A	N/A	N/A	N/A	N/A	53	1.725	73	91	25	84	17.8	HEROIN	DIAZEPAM	<6 MONTH	TWICE	YES	NO	NO	NO	YES	NO	YES	N/A
253	B	IDU	A	2	PRIMARY	3	2	1	1	1	HETEROSEXUAL	YES	1	>5	1	13	YES	1	>5 TIMES	1	NO	2	N/A	YES	1	6 -11 MONTHS	NO	NO	CANDIDIASIS	NO	54	1.724	69	88	24	80	18.2	COCAINE	NONE	1-3 YEAR	THRICE	YES	NO	NO	YES	YES	YES	YES	N/A
307	C	NON IDU	A	2	PRIMARY	1	4	4	1	2	HETEROSEXUAL	YES	1	1	3	19	NO	2	NONE	2	NO	2	N/A	NO	2	N/A	N/A	N/A	N/A	N/A	70	1.75	90	100	32	98	22.9	NONE	NONE	N/A	N/A	NO	NO	NO	NO	NO	NO	NO	N/A
345	C	NON IDU	C	2	PRIMARY	4	1	2	3	8	HETEROSEXUAL	YES	1	1	3	15	NO	2	NONE	2	NO	2	N/A	NO	2	N/A	N/A	N/A	N/A	N/A	51	1.85	70	90	26	88	14.9	NONE	NONE	N/A	N/A	NO	NO	NO	NO	NO	NO	YES	1-3 YEARS
179	B	IDU	C	2	SECONDARY	1	2	4	1	2	HETEROSEXUAL	YES	1	1	3	16	NO	2	NONE	2	NO	2	N/A	NO	2	N/A	N/A	N/A	N/A	N/A	60	1.745	81	94	26	90	19.7	HEROIN	NONE	6-11 MON	THRICE	YES	NO	NO	YES	NO	NO	NO	N/A
376	B	NON IDU	C	2	NONE	4	2	2	2	7	HETEROSEXUAL	YES	1	5-Feb	2	16	NO	2	NONE	2	NO	2	N/A	NO	2	N/A	N/A	N/A	N/A	N/A	74	1.79	32	39	29	36.5	22.8	NONE	NONE	N/A	N/A	NO	YES	NO	NO	YES	YES	NO	1-3 YEARS
205	C	NON IDU	A	2	PRIMARY	3	4	4	1	8	HETEROSEXUAL	NO	2	0	4	17	NO	2	NONE	2	NO	2	N/A	YES	1	<6 MONTHS	NO	NO	CANDIDIASIS	NO	98	1.558	116	142	42	121	40.4	NONE	NONE	N/A	N/A	NO	NO	NO	NO	NO	NO	NO	N/A
64	C	NON IDU	C	1	NONE	2	4	4	1	8	HETEROSEXUAL	YES	1	1	3	10	YES	1	NONE	2	NO	2	N/A	YES	1	>3 YEARS	GONORRHEA	SYPHILIS	NO	NO	46	1.66	74	86	23	84	16.9	NONE	NONE	N/A	N/A	NO	NO	NO	NO	YES	NO	NO	>3 YEARS
112	C	NON IDU	C	2	PRIMARY	4	1	4	1	8	HETEROSEXUAL	YES	1	1	3	25	YES	1	NONE	2	NO	2	N/A	YES	1	>3 YEARS	GONORRHEA	NO	NO	NO	45	1.69	75	82	20	77	15.8	NONE	NONE	N/A	N/A	NO	NO	NO	NO	NO	NO	NO	N/A
86	B	IDU	C	1	NONE	1	2	3	1	2	HETEROSEXUAL	YES	1	1	3	18	NO	2	NONE	2	NO	2	N/A	YES	1	>3 YEARS	NO	SYPHILIS	NO	HERPES	53	1.65	76	91	26	88	19.5	HEROIN	NONE	>3 YEARS	THRICE	NO	NO	YES	YES	YES	NO	NO	N/A
302	B	IDU	C	2	PRIMARY	3	2	2	1	5	HOMOSEXUAL	YES	1	5-Feb	2	15	NO	2	NONE	2	NO	2	N/A	NO	2	N/A	N/A	N/A	N/A	N/A	59	1.665	77	89	26	89	21.3	HEROIN	NONE	6-11 MON	TWICE	NO	NO	YES	NO	YES	NO	NO	N/A
30	C	NON IDU	A	2	SECONDARY	4	1	2	1	2	HETEROSEXUAL	YES	1	1	3	17	NO	2	NONE	2	NO	2	N/A	NO	2	N/A	N/A	N/A	N/A	N/A	56	1.504	90	99	27	98	24.8	NONE	NONE	N/A	N/A	NO	NO	NO	NO	NO	NO	NO	N/A
23	C	NON IDU	A	3	COLLEGE	3	1	4	3	8	HETEROSEXUAL	NO	2	0	4	21	NO	2	NONE	2	NO	2	N/A	NO	2	N/A	N/A	N/A	N/A	N/A	63	1.576	89	104	27	94	25.4	NONE	NONE	N/A	N/A	NO	NO	NO	NO	NO	NO	NO	N/A
291	B	IDU	C	3	PRIMARY	3	2	1	1	8	BISEXUAL	YES	1	5-Feb	2	16	NO	2	NONE	2	NO	2	N/A	NO	2	N/A	N/A	N/A	N/A	N/A	62	1.786	74	95	30	93	19.4	COCAINE	NONE	1-3 YEAR	THRICE	NO	NO	NO	NO	YES	NO	NO	N/A
166	B	IDU	C	2	PRIMARY	2	2	3	1	3	HOMOSEXUAL	YES	1	1	3	18	NO	2	NONE	2	NO	2	N/A	NO	2	N/A	N/A	N/A	N/A	N/A	58	1.88	75	93	29	90	16.4	HEROIN	NONE	<6 MONTH	ONCE	YES	YES	YES	YES	NO	NO	YES	N/A
94	B	IDU	C	1	PRIMARY	4	2	3	3	3	BISEXUAL	YES	1	1	3	20	NO	2	NONE	2	NO	2	N/A	NO	2	N/A	N/A	N/A	N/A	N/A	54	1.639	74	88	26	83	20.1	HEROIN	ROHYPNOL	6-11 MON	TWICE	YES	NO	NO	YES	NO	YES	NO	N/A
330	C	NON IDU	A	2	PRIMARY	2	2	4	1	2	HETEROSEXUAL	YES	1	1	3	15	NO	2	NONE	2	NO	2	N/A	NO	2	N/A	N/A	N/A	N/A	N/A	63	1.712	78	109	35	89	21.5	NONE	NONE	N/A	N/A	NO	NO	NO	NO	NO	NO	NO	N/A
78	B	IDU	C	2	SECONDARY	4	2	1	1	2	HETEROSEXUAL	YES	1	1	3	24	NO	2	NONE	2	NO	2	N/A	NO	2	N/A	N/A	N/A	N/A	N/A	54	1.875	74	91	28	85	15.4	HEROIN	NONE	1-3 YEAR	TWICE	NO	NO	YES	YES	NO	YES	NO	N/A
61	C	NON IDU	C	2	PRIMARY	4	1	2	1	3	HETEROSEXUAL	YES	1	5-Feb	2	18	YES	1	NONE	2	NO	2	N/A	YES	1	2-3 YEARS	GONORRHEA	NO	NO	NO	44	1.63	29	33	27	31	16.6	NONE	NONE	N/A	N/A	NO	NO	NO	NO	YES	NO	NO	>3 YEARS
243	C	NON IDU	A	2	PRIMARY	1	4	4	2	7	HETEROSEXUAL	NO	2	0	4	VIRGIN	NO	2	NONE	2	NO	2	N/A	NO	2	N/A	N/A	N/A	N/A	N/A	56	1.616	84	98	28	96	21.4	NONE	NONE	N/A	N/A	NO	NO	NO	NO	NO	NO	NO	N/A
109	B	IDU	C	2	PRIMARY	3	2	1	3	3	HETEROSEXUAL	YES	1	5-Feb	2	16	NO	2	NONE	2	NO	2	N/A	NO	2	N/A	N/A	N/A	N/A	N/A	60	1.721	81	95	29	88	20.3	HEROIN	NONE	>3 YEARS	THRICE	YES	NO	YES	YES	NO	NO	NO	N/A
224	C	NON IDU	A	4	PRIMARY	3	2	2	3	8	HETEROSEXUAL	YES	1	1	3	11	NO	2	NONE	2	NO	2	N/A	YES	1	>3 YEARS	GONORRHEA	SYPHILIS	NO	NO	49	1.49	88	98	25	96	22.1	NONE	NONE	N/A	N/A	NO	NO	NO	NO	NO	NO	NO	N/A
310	C	NON IDU	A	4	PRIMARY	2	1	4	3	2	HETEROSEXUAL	NO	2	0	4	16	NO	2	NONE	2	NO	2	N/A	NO	2	N/A	N/A	N/A	N/A	N/A	54	1.795	93	98	28	99	16.8	NONE	NONE	N/A	N/A	NO	NO	NO	NO	NO	NO	NO	N/A
176	C	NON IDU	A	2	PRIMARY	4	1	4	2	7	HETEROSEXUAL	YES	1	1	3	20	NO	2	NONE	2	NO	2	N/A	NO	2	N/A	N/A	N/A	N/A	N/A	55	1.585	98	106	35	99	21.9	NONE	NONE	N/A	N/A	NO	NO	NO	NO	NO	NO	NO	N/A
3	B	IDU	C	1	PRIMARY	1	2	4	1	2	HETEROSEXUAL	YES	1	5-Feb	2	20	NO	2	NONE	2	YES	1	3-5 TIMES	YES	1	2-3 YEARS	NO	SYPHILIS	NO	NO	51	1.654	87	97	26	77.5	18.6	HEROIN	NONE	>3 YEARS	THRICE	NO	NO	YES	NO	NO	NO	YES	N/A
32	B	IDU	C	1	PRIMARY	1	2	4	3	3	HOMOSEXUAL	YES	1	5-Feb	2	22	NO	2	NONE	2	YES	1	ONCE	NO	2	N/A	N/A	N/A	N/A	N/A	55	1.665	83	89	27	86	19.8	COCAINE	NONE	>3 YEARS	THRICE	NO	NO	NO	YES	YES	YES	YES	N/A
70	B	IDU	C	3	PRIMARY	4	2	1	1	8	HOMOSEXUAL	YES	1	1	3	19	NO	2	NONE	2	NO	2	N/A	NO	2	N/A	N/A	N/A	N/A	N/A	58	1.68	82	95	27	92	20.5	HEROIN	NONE	6-11 MON	>3 TIMES	YES	NO	NO	YES	NO	YES	NO	N/A
324	C	NON IDU	A	2	PRIMARY	3	1	4	1	2	HETEROSEXUAL	YES	1	5-Feb	2	14	NO	2	NONE	2	NO	2	N/A	YES	1	2-3 YEARS	GONORRHEA	SYPHILIS	NO	VAGINOSIS	76	1.647	90	102	39	104	28	NONE	NONE	N/A	N/A	NO	NO	NO	NO	NO	NO	NO	N/A
50	C	NON IDU	A	4	NONE	1	2	4	2	7	HETEROSEXUAL	NO	2	0	4	VIRGIN	NO	2	NONE	2	NO	2	N/A	NO	2	N/A	N/A	N/A	N/A	N/A	38	1.67	67	88	21	73	13.6	NONE	NONE	N/A	N/A	NO	NO	NO	NO	NO	NO	NO	N/A
41	B	IDU	C	1	SECONDARY	4	2	1	3	3	HETEROSEXUAL	YES	1	1	3	20	NO	2	NONE	2	NO	2	N/A	NO	2	N/A	N/A	N/A	N/A	N/A	50	1.742	74	96	25	85	16.5	HEROIN	NONE	>3 YEARS	TWICE	NO	NO	YES	YES	NO	NO	NO	N/A
121	C	NON IDU	C	3	PRIMARY	2	1	4	3	2	HETEROSEXUAL	NO	2	5-Feb	2	18	NO	2	NONE	2	NO	2	N/A	YES	1	2-3 YEARS	NO	NO	NO	HERPES	47	1.633	80	88	33	87	17.6	NONE	NONE	N/A	N/A	NO	NO	NO	NO	NO	NO	NO	N/A
353	C	NON IDU	A	2	SECONDARY	4	2	4	2	7	HETEROSEXUAL	YES	1	1	3	10	NO	2	NONE	2	NO	2	N/A	YES	1	2-3 YEARS	GONORRHEA	NO	CANDIDIASIS	GENITAL WARTS	54	1.772	74	84	24	82	17.2	NONE	NONE	N/A	N/A	NO	NO	NO	NO	NO	NO	NO	N/A
26	C	NON IDU	A	2	COLLEGE	4	4	4	3	8	HETEROSEXUAL	YES	1	1	3	12	NO	2	NONE	2	NO	2	N/A	NO	2	N/A	N/A	N/A	N/A	N/A	93	1.684	102	116	32	108	32.8	NONE	NONE	N/A	N/A	NO	NO	NO	NO	NO	NO	NO	N/A
33	C	NON IDU	A	2	NONE	2	4	4	1	4	HETEROSEXUAL	YES	1	1	3	11	YES	1	NONE	2	NO	2	N/A	NO	2	N/A	N/A	N/A	N/A	N/A	72	1.63	86	109	32	96	27.1	NONE	NONE	N/A	N/A	NO	NO	NO	NO	NO	NO	NO	N/A
74	C	NON IDU	C	2	PRIMARY	2	2	4	1	3	HETEROSEXUAL	YES	1	1	3	25	YES	1	NONE	2	NO	2	N/A	YES	1	>3 YEARS	NO	NO	NO	HERPES	49	1.74	71	82	23	76	16.2	NONE	NONE	N/A	N/A	NO	YES	NO	NO	YES	NO	NO	6-11 MONTHS
177	B	IDU	C	2	PRIMARY	1	2	4	1	3	HETEROSEXUAL	YES	1	>5	1	18	NO	2	NONE	2	NO	2	N/A	YES	1	>3 YEARS	GONORRHEA	NO	NO	NO	55	1.765	69	86	26	87	17.7	HEROIN	DIAZEPAM	1-3 YEAR	TWICE	NO	NO	YES	YES	NO	NO	NO	N/A
74	B	IDU	C	3	SECONDARY	4	2	3	1	2	BISEXUAL	YES	1	1	3	15	NO	2	NONE	2	YES	1	TWICE	YES	1	>3 YEARS	GONORRHEA	NO	NO	NO	61	1.71	81	91	26	93	20.9	HEROIN	NONE	>3 YEARS	THRICE	YES	NO	YES	YES	NO	YES	YES	N/A
57	C	NON IDU	A	2	PRIMARY	4	2	4	1	2	HETEROSEXUAL	YES	1	1	3	17	NO	2	NONE	2	NO	2	N/A	YES	1	>3 YEARS	NO	NO	NO	HERPES	99	1.633	112	134	48	121	37.1	NONE	NONE	N/A	N/A	NO	NO	NO	NO	NO	NO	NO	N/A
90	B	IDU	C	1	PRIMARY	1	2	2	3	3	HETEROSEXUAL	YES	1	1	3	25	NO	2	NONE	2	NO	2	N/A	NO	2	N/A	N/A	N/A	N/A	N/A	53	1.573	74	93	24	81	21.4	HEROIN	NONE	1-3 YEAR	THRICE	NO	NO	YES	YES	NO	NO	NO	N/A
266	C	NON IDU	A	3	SECONDARY	1	1	4	3	8	HETEROSEXUAL	YES	1	1	3	14	YES	1	NONE	2	NO	2	N/A	NO	2	N/A	N/A	N/A	N/A	N/A	65	1.805	90	100	38	97	20	NONE	NONE	N/A	N/A	NO	NO	NO	NO	YES	NO	NO	1-3 YEARS
85	B	IDU	C	1	PRIMARY	4	2	2	3	3	BISEXUAL	YES	1	1	3	18	NO	2	NONE	2	NO	2	N/A	NO	2	N/A	N/A	N/A	N/A	N/A	52	1.665	74	91	27	85	18.8	HER-COC	NONE	>3 YEARS	THRICE	YES	NO	YES	YES	YES	YES	NO	N/A
169	B	IDU	C	2	NONE	4	2	4	1	3	HETEROSEXUAL	YES	1	1	3	17	NO	2	NONE	2	NO	2	N/A	YES	1	1 YEAR	GONORRHEA	NO	NO	NO	61	1.737	76	96	28	68	20.2	HEROIN	NONE	<6 MONTH	THRICE	YES	NO	NO	YES	NO	NO	NO	N/A
6	B	IDU	C	3	PRIMARY	1	4	3	1	3	HETEROSEXUAL	NO	2	5-Feb	2	15	YES	1	NONE	2	NO	2	N/A	YES	1	2-3 YEARS	NO	SYPHILIS	NO	NO	44	1.58	76	91.5	23	78.8	17.6	COCAINE	NONE	1-3 YEAR	THRICE	NO	YES	NO	NO	YES	YES	YES	N/A
42	C	NON IDU	A	3	COLLEGE	4	4	1	1	2	HETEROSEXUAL	NO	2	0	4	13	NO	2	NONE	2	NO	2	N/A	NO	2	N/A	N/A	N/A	N/A	N/A	70	1.69	82	102	32	86	24.5	NONE	NONE	N/A	N/A	NO	NO	NO	NO	NO	NO	NO	N/A
294	B	IDU	A	3	PRIMARY	3	2	1	1	4	HETEROSEXUAL	YES	1	1	3	12	NO	2	NONE	2	NO	2	N/A	YES	1	2-3 YEARS	NO	SYPHILIS	CANDIDIASIS	NO	56	1.745	78	92	25	90	18.4	HEROIN	DIAZEPAM	1-3 YEAR	TWICE	NO	NO	NO	YES	NO	NO	YES	N/A
58	B	IDU	C	1	SECONDARY	3	2	1	1	3	HOMOSEXUAL	YES	1	5-Feb	2	20	NO	2	NONE	2	NO	2	N/A	NO	2	N/A	N/A	N/A	N/A	N/A	72	1.82	85	101	27	94	21.7	HEROIN	NONE	6-11 MON	THRICE	YES	NO	YES	YES	NO	YES	NO	N/A
108	B	IDU	C	1	NONE	4	2	1	1	2	HETEROSEXUAL	NO	2	1	3	17	NO	2	NONE	2	NO	2	N/A	NO	2	N/A	N/A	N/A	N/A	N/A	64	1.784	78	99	29	87	20.1	HEROIN	DIAZEPAM	>3 YEARS	THRICE	YES	NO	NO	NO	NO	NO	NO	N/A
93	B	IDU	C	1	TERTIARY	2	1	3	1	2	HETEROSEXUAL	NO	2	1	3	23	NO	2	NONE	2	NO	2	N/A	YES	1	>3 YEARS	NO	SYPHILIS	NO	NO	65	1.74	75	104	27	82	21.5	HEROIN	NONE	1-3 YEAR	>3 TIMES	NO	NO	YES	YES	NO	NO	NO	N/A
209	C	NON IDU	C	2	PRIMARY	4	2	4	1	2	HETEROSEXUAL	YES	1	1	3	13	NO	2	NONE	2	NO	2	N/A	YES	1	>3 YEARS	GONORRHEA	NO	NO	NO	45	1.661	66	84	23	80	16.3	NONE	NONE	N/A	N/A	NO	NO	NO	NO	NO	NO	NO	N/A
273	C	NON IDU	C	2	SECONDARY	4	1	2	1	8	HETEROSEXUAL	YES	1	1	3	18	NO	2	NONE	2	NO	2	N/A	YES	1	1 YEAR	GONORRHEA	NO	NO	URETHRITIS	61	1.603	96	112	36	102	23.7	NONE	NONE	N/A	N/A	NO	NO	NO	NO	NO	NO	NO	N/A
250	C	NON IDU	C	2	PRIMARY	4	1	4	1	2	HETEROSEXUAL	YES	1	1	3	15	NO	2	NONE	2	NO	2	N/A	NO	2	N/A	N/A	N/A	N/A	N/A	68	1.713	82	106	38	98	23.2	NONE	NONE	N/A	N/A	NO	NO	NO	NO	NO	NO	NO	N/A
160	C	NON IDU	C	2	SECONDARY	4	1	4	1	2	HETEROSEXUAL	YES	1	5-Feb	2	17	NO	2	NONE	2	NO	2	N/A	NO	2	N/A	N/A	N/A	N/A	N/A	60	1.735	72	86	21	79	19.9	NONE	NONE	N/A	N/A	NO	NO	NO	NO	NO	NO	NO	N/A
57	B	IDU	A	1	PRIMARY	3	2	4	1	2	HETEROSEXUAL	YES	1	5-Feb	2	16	YES	1	NONE	2	NO	2	N/A	NO	2	N/A	N/A	N/A	N/A	N/A	45	1.654	71	91	22	79	16.4	HER-COC	NONE	<6 MONTH	TWICE	NO	NO	NO	YES	NO	NO	NO	N/A
262	C	NON IDU	A	2	COLLEGE	3	4	2	3	8	HETEROSEXUAL	NO	2	0	4	19	NO	2	NONE	2	NO	2	N/A	YES	1	2-3 YEARS	NO	NO	CANDIDIASIS	NO	56	1.64	72	96	36	81	20.8	NONE	NONE	N/A	N/A	NO	NO	NO	NO	NO	NO	YES	1-3 YEARS
95	C	NON IDU	A	2	SECONDARY	3	2	4	2	7	HETEROSEXUAL	NO	2	0	4	16	NO	2	NONE	2	NO	2	N/A	YES	1	>3 YEARS	NO	SYPHILIS	NO	NO	114	1.563	118	140	45	130	46.7	NONE	NONE	N/A	N/A	NO	NO	NO	NO	NO	NO	NO	N/A
278	C	NON IDU	A	2	PRIMARY	2	1	4	1	2	HETEROSEXUAL	YES	1	0	4	13	NO	2	NONE	2	NO	2	N/A	YES	1	6 -11 MONTHS	NO	NO	CANDIDIASIS	NO	66	1.573	98	118	36	120	26.7	NONE	NONE	N/A	N/A	NO	NO	NO	NO	NO	NO	NO	N/A
21	B	IDU	C	1	PRIMARY	3	2	3	1	2	HOMOSEXUAL	YES	1	1	3	16	NO	2	NONE	2	NO	2	N/A	YES	1	>3 YEARS	NO	NO	NO	HERPES	62	1.678	86	105	29	92	22	HEROIN	NONE	>3 YEARS	>3 TIMES	NO	NO	NO	NO	NO	NO	NO	N/A
213	C	NON IDU	C	3	PRIMARY	3	2	4	1	3	HETEROSEXUAL	YES	1	5-Feb	2	16	NO	2	NONE	2	NO	2	N/A	NO	2	N/A	N/A	N/A	N/A	N/A	56	1.59	89	102	32	94	22.2	NONE	NONE	N/A	N/A	NO	NO	NO	NO	NO	NO	YES	>3 YEARS
244	B	IDU	A	3	PRIMARY	2	1	2	1	4	HETEROSEXUAL	YES	1	5-Feb	2	12	YES	1	NONE	2	NO	2	N/A	YES	1	1 YEAR	NO	SYPHILIS	CANDIDIASIS	NO	48	1.665	64	81	24	79	17.3	HEROIN	NONE	6-11 MON	TWICE	YES	NO	YES	YES	NO	YES	YES	N/A
130	C	NON IDU	C	2	SECONDARY	4	2	3	3	8	HETEROSEXUAL	YES	1	1	3	15	NO	2	NONE	2	NO	2	N/A	YES	1	2-3 YEARS	GONORRHEA	NO	NO	NO	74	1.67	103	115	35	102	26.5	NONE	NONE	N/A	N/A	NO	NO	NO	NO	NO	NO	NO	N/A
195	C	NON IDU	C	2	COLLEGE	4	4	4	1	2	HETEROSEXUAL	YES	1	1	3	18	NO	2	NONE	2	NO	2	N/A	NO	2	N/A	N/A	N/A	N/A	N/A	49	1.65	71	81	20	81	18	NONE	NONE	N/A	N/A	NO	NO	NO	YES	NO	NO	NO	6-11 MONTHS
124	B	IDU	C	2	PRIMARY	2	4	2	3	3	HETEROSEXUAL	NO	2	1	3	20	NO	2	NONE	2	NO	2	N/A	NO	2	N/A	N/A	N/A	N/A	N/A	74	1.775	89	100	31	96	23.5	HEROIN	NONE	1-3 YEAR	TWICE	NO	NO	NO	YES	NO	NO	NO	N/A
274	B	IDU	C	3	PRIMARY	3	2	1	1	5	HOMOSEXUAL	YES	1	5-Feb	2	14	NO	2	NONE	2	NO	2	N/A	NO	2	N/A	N/A	N/A	N/A	N/A	55	1.72	72	92	24	80	18.6	HEROIN	NONE	1-3 YEAR	TWICE	NO	NO	YES	NO	NO	NO	NO	N/A
331	C	NON IDU	C	4	COLLEGE	2	4	2	1	2	HETEROSEXUAL	YES	1	5-Feb	2	15	NO	2	NONE	2	NO	2	N/A	YES	1	ALL ABOVE	GONORRHEA	SYPHILIS	NO	HERPES	58	1.687	72	98	28	96	20.4	NONE	NONE	N/A	N/A	NO	NO	NO	NO	NO	NO	NO	N/A
28	B	IDU	C	2	PRIMARY	3	2	1	3	3	HOMOSEXUAL	YES	1	1	3	17	NO	2	NONE	2	NO	2	N/A	NO	2	N/A	N/A	N/A	N/A	N/A	61	1.71	84	98	28	89	20.9	HEROIN	NONE	>3 YEARS	THRICE	NO	NO	NO	YES	NO	NO	YES	N/A
231	C	NON IDU	A	2	PRIMARY	2	2	2	1	4	HETEROSEXUAL	NO	2	0	4	8	YES	1	NONE	2	NO	2	N/A	NO	2	N/A	N/A	N/A	N/A	N/A	54	1.536	90	106	24	93	22.9	NONE	NONE	N/A	N/A	NO	NO	NO	NO	NO	NO	NO	N/A
261	B	IDU	A	1	PRIMARY	2	1	3	1	1	HETEROSEXUAL	YES	1	>5	1	12	YES	1	NONE	2	NO	2	N/A	YES	1	2-3 YEARS	NO	SYPHILIS	NO	NO	56	1.572	72	90	25	88	22.7	HEROIN	NONE	1-3 YEAR	>3 TIMES	YES	NO	YES	YES	YES	YES	YES	N/A
128	B	IDU	C	2	PRIMARY	4	4	1	1	8	HETEROSEXUAL	YES	1	1	3	13	NO	2	NONE	2	NO	2	N/A	YES	1	6 -11 MONTHS	GONORRHEA	NO	CANDIDIASIS	NO	53	1.763	76	90	28	86	17.1	COCAINE	NONE	>3 YEARS	>3 TIMES	NO	YES	YES	YES	NO	YES	NO	N/A
92	C	NON IDU	A	3	PRIMARY	4	2	4	3	8	HETEROSEXUAL	NO	2	0	4	17	NO	2	NONE	2	NO	2	N/A	YES	1	>3 YEARS	NO	NO	NO	TRICHOMONIASI	52	1.62	90	102	39	88	19.8	NONE	NONE	N/A	N/A	NO	NO	NO	NO	NO	NO	NO	N/A
143	C	NON IDU	C	2	PRIMARY	1	2	4	1	2	HETEROSEXUAL	NO	2	5-Feb	2	25	NO	2	NONE	2	NO	2	N/A	NO	2	N/A	N/A	N/A	N/A	N/A	43	1.64	68	82	20	73	16	NONE	NONE	N/A	N/A	NO	NO	NO	YES	NO	NO	NO	>3 YEARS
132	B	IDU	C	1	PRIMARY	3	2	3	3	3	HETEROSEXUAL	NO	2	1	3	24	NO	2	NONE	2	NO	2	N/A	NO	2	N/A	N/A	N/A	N/A	N/A	47	1.725	71	84	21	81	15.8	HEROIN	NONE	>3 YEARS	TWICE	NO	NO	NO	YES	NO	NO	NO	N/A
249	C	NON IDU	C	2	PRIMARY	4	4	2	3	3	HETEROSEXUAL	YES	1	5-Feb	2	10	NO	2	NONE	2	NO	2	N/A	YES	1	6 -11 MONTHS	GONORRHEA	NO	NO	URETHRITIS	65	1.638	92	107	34	96	24.2	NONE	NONE	N/A	N/A	NO	NO	NO	NO	NO	NO	NO	N/A
274	C	NON IDU	A	2	SECONDARY	1	1	4	1	2	HETEROSEXUAL	YES	1	1	3	13	NO	2	NONE	2	NO	2	N/A	NO	2	N/A	N/A	N/A	N/A	N/A	55	1.664	84	101	32	96	19.9	NONE	NONE	N/A	N/A	NO	NO	NO	NO	NO	NO	NO	N/A
335	C	NON IDU	A	2	SECONDARY	3	1	2	3	6	HETEROSEXUAL	YES	1	1	3	11	NO	2	NONE	2	NO	2	N/A	YES	1	>3 YEARS	GONORRHEA	SYPHILIS	NO	NO	62	1.71	90	100	30	98	21.2	NONE	NONE	N/A	N/A	NO	NO	NO	NO	YES	NO	NO	>3 YEARS
328	C	NON IDU	A	2	PRIMARY	4	2	4	2	7	HETEROSEXUAL	YES	1	1	3	12	NO	2	NONE	2	NO	2	N/A	NO	2	N/A	N/A	N/A	N/A	N/A	71	1.616	96	112	36	100	27.2	NONE	NONE	N/A	N/A	NO	NO	NO	NO	NO	NO	YES	<6 MONTHS
190	B	IDU	C	2	SECONDARY	2	2	1	1	2	HETEROSEXUAL	YES	1	1	3	15	NO	2	TWICE	1	YES	1	3-5 TIMES	YES	1	>3 YEARS	GONORRHEA	NO	NO	NO	50	1.865	78	82	21	85	14.4	HEROIN	NONE	>3 YEARS	TWICE	YES	YES	NO	YES	NO	NO	NO	N/A
149	B	IDU	C	2	SECONDARY	2	2	1	1	2	HETEROSEXUAL	YES	1	5-Feb	2	14	NO	2	NONE	2	NO	2	N/A	NO	2	N/A	N/A	N/A	N/A	N/A	50	1.674	71	84	42	66	17.8	HEROIN	ROHYPNOL	>3 YEARS	TWICE	YES	YES	YES	YES	NO	YES	NO	N/A
82	B	IDU	C	1	SECONDARY	1	2	1	1	2	BISEXUAL	YES	1	1	3	15	NO	2	NONE	2	NO	2	N/A	NO	2	N/A	N/A	N/A	N/A	N/A	59	1.75	79	97	25	83	19.3	HEROIN	NONE	>3 YEARS	THRICE	NO	NO	NO	YES	NO	NO	NO	N/A
197	B	IDU	C	2	PRIMARY	2	2	1	1	2	HETEROSEXUAL	NO	2	0	4	18	NO	2	NONE	2	NO	2	N/A	NO	2	N/A	N/A	N/A	N/A	N/A	54	1.735	78	80	26	78	17.9	HEROIN	NONE	1-3 YEAR	THRICE	NO	NO	NO	YES	NO	NO	NO	N/A
4	B	IDU	C	2	SECONDARY	3	2	3	1	3	HETEROSEXUAL	NO	2	0	4	16	NO	2	NONE	2	NO	2	N/A	YES	1	>3 YEARS	NO	SYPHILIS	NO	NO	56	1.705	76	92	28	89	19.3	HEROIN	ROHYPNOL	>3 YEARS	THRICE	NO	NO	YES	NO	NO	NO	NO	N/A
238	C	NON IDU	C	2	COLLEGE	2	4	4	1	2	HETEROSEXUAL	YES	1	1	3	17	NO	2	NONE	2	NO	2	N/A	NO	2	N/A	N/A	N/A	N/A	N/A	89	1.71	102	108	32	112	30.4	NONE	NONE	N/A	N/A	NO	NO	NO	NO	NO	NO	NO	N/A
40	B	IDU	C	1	NONE	2	1	3	1	2	HETEROSEXUAL	YES	1	5-Feb	2	12	YES	1	NONE	2	NO	2	N/A	YES	1	>3 YEARS	NO	SYPHILIS	NO	NO	49	1.65	81	90	28	82	18	HEROIN	NONE	>3 YEARS	TWICE	YES	NO	YES	NO	NO	NO	NO	N/A
54	B	IDU	C	1	SECONDARY	2	2	1	1	2	HETEROSEXUAL	YES	1	1	3	18	NO	2	NONE	2	NO	2	N/A	NO	2	N/A	N/A	N/A	N/A	N/A	51	1.699	80	93	23	83	17.7	HEROIN	NONE	>3 YEARS	THRICE	YES	NO	YES	NO	YES	NO	NO	N/A
246	C	NON IDU	A	2	PRIMARY	4	4	4	1	2	HETEROSEXUAL	YES	1	1	3	23	NO	2	NONE	2	NO	2	N/A	NO	2	N/A	N/A	N/A	N/A	N/A	46	1.584	74	96	28	86	18.3	NONE	NONE	N/A	N/A	NO	NO	NO	NO	NO	NO	NO	N/A
220	C	NON IDU	A	2	PRIMARY	3	2	4	2	7	HETEROSEXUAL	YES	1	1	3	21	NO	2	NONE	2	NO	2	N/A	NO	2	N/A	N/A	N/A	N/A	N/A	72	1.62	86	102	30	96	27.4	NONE	NONE	N/A	N/A	NO	NO	NO	NO	NO	NO	NO	N/A
8	C	NON IDU	C	3	SECONDARY	2	1	2	3	8	HETEROSEXUAL	YES	1	1	3	22	NO	2	NONE	2	NO	2	N/A	NO	2	N/A	N/A	N/A	N/A	N/A	70	1.63	86	102	30	95	26.3	NONE	NONE	N/A	N/A	NO	NO	NO	NO	NO	NO	YES	>3 YEARS
1	C	NON IDU	A	2	PRIMARY	4	4	4	2	7	HETEROSEXUAL	NO	2	0	4	20	NO	2	NONE	2	NO	2	N/A	NO	2	N/A	N/A	N/A	N/A	N/A	65	1.51	98	104	31	109	28.5	NONE	NONE	N/A	N/A	NO	NO	NO	NO	NO	NO	NO	N/A
119	B	IDU	C	2	SECONDARY	4	2	1	1	2	HOMOSEXUAL	YES	1	5-Feb	2	20	NO	2	NONE	2	NO	2	N/A	NO	2	N/A	N/A	N/A	N/A	N/A	54	1.724	78	97	26	86	18.2	HEROIN	NONE	1-3 YEAR	THRICE	YES	YES	NO	YES	NO	YES	NO	N/A
362	B	NON IDU	C	2	COLLEGE	4	2	4	2	8	HETEROSEXUAL	YES	1	5-Feb	2	15	YES	1	NONE	2	NO	2	N/A	YES	1	2-3 YEARS	GONORRHEA	NO	NO	NO	62	1.649	34	44	27	34.5	27.8	NONE	NONE	N/A	N/A	NO	NO	NO	NO	NO	NO	NO	N/A
119	C	NON IDU	C	3	PRIMARY	4	4	4	1	2	HETEROSEXUAL	YES	1	1	3	20	NO	2	NONE	2	NO	2	N/A	YES	1	>3 YEARS	NO	SYPHILIS	NO	NO	55	1.793	68	85	25	79	17.1	NONE	NONE	N/A	N/A	NO	NO	NO	YES	YES	NO	YES	>3 YEARS
311	C	NON IDU	A	2	SECONDARY	3	1	2	1	2	HETEROSEXUAL	YES	1	1	3	12	NO	2	NONE	2	NO	2	N/A	YES	1	6 -11 MONTHS	NO	NO	CANDIDIASIS	NO	78	1.82	98	120	32	112	23.5	NONE	NONE	N/A	N/A	NO	NO	NO	NO	NO	NO	NO	N/A
200	C	NON IDU	C	2	PRIMARY	4	4	4	1	8	HETEROSEXUAL	NO	1	0	4	19	NO	2	NONE	2	NO	2	N/A	NO	2	N/A	N/A	N/A	N/A	N/A	40	1.602	60	77	27	73	15.6	NONE	NONE	N/A	N/A	NO	NO	NO	NO	NO	NO	NO	N/A
261	C	NON IDU	C	2	PRIMARY	2	1	2	3	3	HETEROSEXUAL	NO	2	0	4	14	NO	2	NONE	2	NO	2	N/A	NO	2	N/A	N/A	N/A	N/A	N/A	42	1.65	64	82	20	72	15.4	NONE	NONE	N/A	N/A	NO	NO	NO	NO	NO	NO	NO	N/A
282	C	NON IDU	A	2	PRIMARY	3	4	4	3	4	HETEROSEXUAL	YES	1	1	3	8	NO	2	NONE	2	NO	2	N/A	YES	1	6 -11 MONTHS	GONORRHEA	NO	CANDIDIASIS	NO	72	1.767	106	114	36	105	23.1	NONE	NONE	N/A	N/A	NO	NO	NO	NO	NO	NO	NO	N/A
293	C	NON IDU	A	2	PRIMARY	4	2	4	2	7	HETEROSEXUAL	YES	1	1	3	10	NO	2	NONE	2	NO	2	N/A	YES	1	1 YEAR	NO	NO	CANDIDIASIS	VAGINOSIS	62	1.713	89	98	31	94	21.1	NONE	NONE	N/A	N/A	NO	NO	NO	NO	NO	NO	NO	N/A
279	C	NON IDU	A	2	SECONDARY	4	4	1	3	8	HETEROSEXUAL	YES	1	1	3	16	NO	2	NONE	2	NO	2	N/A	NO	2	N/A	N/A	N/A	N/A	N/A	74	1.73	100	119	42	104	24.7	NONE	NONE	N/A	N/A	NO	NO	NO	NO	NO	NO	NO	N/A
237	B	IDU	A	3	PRIMARY	2	4	2	1	5	HETEROSEXUAL	YES	1	5-Feb	2	15	NO	2	NONE	2	NO	2	N/A	NO	2	N/A	N/A	N/A	N/A	N/A	52	1.595	68	86	23	80	20.4	HEROIN	NONE	1-3 YEAR	THRICE	NO	YES	YES	NO	NO	NO	YES	N/A
112	B	IDU	C	2	SECONDARY	4	2	1	1	3	HETEROSEXUAL	YES	1	1	3	20	NO	2	NONE	2	NO	2	N/A	NO	2	N/A	N/A	N/A	N/A	N/A	62	1.751	77	98	27	68	20.2	HEROIN	NONE	>3 YEARS	THRICE	YES	YES	YES	YES	NO	YES	YES	N/A
44	C	NON IDU	A	2	NONE	4	4	4	1	2	HETEROSEXUAL	YES	1	1	3	17	NO	2	NONE	2	NO	2	N/A	NO	2	N/A	N/A	N/A	N/A	N/A	67	1.685	79	99	30	84	23.6	NONE	NONE	N/A	N/A	NO	NO	NO	NO	NO	NO	NO	N/A
235	B	IDU	A	3	PRIMARY	2	1	3	1	4	HETEROSEXUAL	YES	1	1	3	12	NO	2	NONE	2	NO	2	N/A	NO	2	N/A	N/A	N/A	N/A	N/A	48	1.625	64	87	24	82	18.2	HEROIN	NONE	>3 YEARS	>3 TIMES	NO	NO	NO	NO	NO	NO	YES	N/A
194	C	NON IDU	C	2	PRIMARY	2	4	4	3	2	HETEROSEXUAL	YES	1	5-Feb	2	20	YES	1	NONE	2	NO	2	N/A	YES	1	2-3 YEARS	NO	SYPHILIS	NO	NO	70	1.718	93	105	29	115	23.7	NONE	NONE	N/A	N/A	NO	NO	NO	NO	YES	NO	YES	>3 YEARS
304	C	NON IDU	A	3	SECONDARY	3	1	4	1	8	HETEROSEXUAL	YES	1	1	3	15	NO	2	NONE	2	NO	2	N/A	NO	2	N/A	N/A	N/A	N/A	N/A	60	1.695	83	96	30	94	20.9	NONE	NONE	N/A	N/A	NO	NO	NO	NO	NO	NO	NO	N/A
110	B	IDU	C	2	PRIMARY	1	2	1	3	3	HETEROSEXUAL	YES	1	5-Feb	2	17	NO	2	NONE	2	NO	2	N/A	NO	2	N/A	N/A	N/A	N/A	N/A	46	1.73	74	89	21	81	15.4	HEROIN	NONE	>3 YEARS	THRICE	YES	NO	NO	YES	NO	NO	NO	N/A
146	C	NON IDU	A	2	NONE	1	4	4	1	4	HETEROSEXUAL	YES	1	1	3	17	NO	2	NONE	2	NO	2	N/A	NO	2	N/A	N/A	N/A	N/A	N/A	50	1.62	69	83	21	78	19.1	NONE	NONE	N/A	N/A	NO	NO	NO	NO	NO	NO	NO	N/A
153	B	IDU	C	1	PRIMARY	2	2	1	1	8	BISEXUAL	NO	2	1	3	18	NO	2	NONE	2	NO	2	N/A	YES	1	>3 YEARS	GONORRHEA	NO	NO	NO	55	1.76	78	89	25	87	17.8	HEROIN	NONE	>3 YEARS	TWICE	YES	NO	NO	YES	NO	YES	NO	N/A
192	B	IDU	C	2	PRIMARY	1	2	2	3	3	HETEROSEXUAL	YES	1	>5	1	15	YES	1	NONE	2	NO	2	N/A	NO	2	N/A	N/A	N/A	N/A	N/A	52	1.672	74	86	24	82	18.6	HEROIN	NONE	<6 MONTH	>3 TIMES	YES	YES	NO	YES	NO	NO	NO	N/A
317	B	IDU	C	3	SECONDARY	3	2	1	1	5	BISEXUAL	YES	1	1	3	15	NO	2	NONE	2	NO	2	N/A	YES	1	1 YEAR	GONORRHEA	NO	NO	NO	61	1.796	83	97	26	92	18.9	COCAINE	NONE	>3 YEARS	THRICE	NO	NO	NO	NO	YES	NO	NO	N/A
106	B	IDU	C	2	NONE	2	2	2	1	8	HETEROSEXUAL	NO	2	0	4	19	NO	2	NONE	2	NO	2	N/A	YES	1	2-3 YEARS	NO	SYPHILIS	NO	NO	47	1.696	78	88	24	85	16.3	HEROIN	NONE	>3 YEARS	THRICE	YES	NO	NO	NO	NO	NO	NO	N/A
38	B	IDU	C	1	SECONDARY	1	4	1	1	2	HETEROSEXUAL	NO	2	1	3	15	NO	2	NONE	2	YES	1	ONCE	NO	2	N/A	N/A	N/A	N/A	N/A	56	1.635	79	99	27	91	20.9	HEROIN	DIAZEPAM	>3 YEARS	THRICE	NO	NO	YES	YES	NO	NO	YES	N/A
230	C	NON IDU	A	2	SECONDARY	4	1	4	1	2	HETEROSEXUAL	YES	1	1	3	22	NO	2	NONE	2	NO	2	N/A	NO	2	N/A	N/A	N/A	N/A	N/A	53	1.629	81	81	26	82	20	NONE	NONE	N/A	N/A	NO	NO	NO	NO	NO	NO	NO	N/A
5	C	NON IDU	C	2	SECONDARY	4	1	3	1	3	HETEROSEXUAL	NO	2	0	4	29	NO	2	NONE	2	NO	2	N/A	NO	2	N/A	N/A	N/A	N/A	N/A	55	1.782	75	89	28	82	17.3	NONE	NONE	N/A	N/A	NO	NO	NO	NO	NO	NO	NO	N/A
50	B	IDU	C	2	PRIMARY	1	2	1	1	2	BISEXUAL	YES	1	5-Feb	2	13	NO	2	NONE	2	NO	2	N/A	NO	2	>3 YEARS	NO	SYPHILIS	NO	NO	54	1.74	77	89	24	83	17.8	HEROIN	NONE	>3 YEARS	THRICE	YES	NO	NO	YES	NO	YES	NO	N/A
47	C	NON IDU	A	3	SECONDARY	3	2	4	2	7	HETEROSEXUAL	NO	2	0	4	23	NO	2	NONE	2	NO	2	N/A	NO	2	N/A	N/A	N/A	N/A	N/A	64	1.59	91	102	25	98	25.3	NONE	NONE	N/A	N/A	NO	NO	NO	NO	NO	NO	NO	N/A
117	C	NON IDU	C	2	PRIMARY	4	1	4	2	7	HETEROSEXUAL	YES	1	1	3	20	NO	2	NONE	2	NO	2	N/A	YES	1	>3 YEARS	NO	NO	NO	HERPES	67	1.855	85	89	24	88	19.5	NONE	NONE	N/A	N/A	NO	NO	NO	NO	YES	NO	NO	>3 YEARS
80	C	NON IDU	C	2	SECONDARY	4	2	3	3	8	HETEROSEXUAL	YES	1	1	3	10	NO	2	NONE	2	NO	2	N/A	YES	1	>3 YEARS	NO	NO	NO	HERPES	64	1.74	81.5	86	23	84	21.1	NONE	NONE	N/A	N/A	NO	NO	NO	NO	NO	NO	NO	N/A
104	B	IDU	C	2	TERTIARY	4	2	2	1	3	HETEROSEXUAL	YES	1	1	3	19	NO	2	NONE	2	NO	2	N/A	NO	2	N/A	N/A	N/A	N/A	N/A	52	1.766	73	94	28	89	16.7	HEROIN	NONE	>3 YEARS	THRICE	YES	YES	NO	NO	NO	NO	NO	N/A
67	C	NON IDU	C	3	SECONDARY	4	1	4	1	5	HETEROSEXUAL	YES	1	1	3	16	YES	1	NONE	2	NO	2	N/A	YES	1	>3 YEARS	GONORRHEA	NO	NO	NO	51	1.735	84	92	23	86	16.9	NONE	NONE	N/A	N/A	NO	NO	NO	NO	YES	NO	NO	>3 YEARS
123	B	IDU	C	2	PRIMARY	1	4	1	3	3	HETEROSEXUAL	YES	1	1	3	18	NO	2	NONE	2	NO	2	N/A	NO	2	N/A	N/A	N/A	N/A	N/A	59	1.717	78	92	27	89	20	HEROIN	NONE	1-3 YEAR	TWICE	NO	NO	NO	YES	NO	NO	NO	N/A
205	B	IDU	C	3	PRIMARY	4	2	2	1	3	HETEROSEXUAL	YES	1	1	3	17	YES	1	NONE	2	NO	2	N/A	NO	2	N/A	N/A	N/A	N/A	N/A	60	1.774	96.5	99	27	87	19.1	HEROIN	NONE	>3 YEARS	TWICE	YES	NO	NO	YES	NO	YES	NO	N/A
277	C	NON IDU	A	3	PRIMARY	1	4	4	1	2	HETEROSEXUAL	YES	1	5-Feb	2	14	NO	2	NONE	2	NO	2	N/A	YES	1	>3 YEARS	NO	SYPHILIS	CANDIDIASIS	NO	44	1.584	76	98	28	88	17.5	NONE	NONE	N/A	N/A	NO	NO	NO	NO	NO	NO	NO	N/A
46	B	IDU	C	2	PRIMARY	4	2	1	1	2	HETEROSEXUAL	YES	1	1	3	20	NO	2	NONE	2	YES	1	3-5 TIMES	YES	1	>3 YEARS	NO	NO	NO	HERPES	52	1.68	83	85	23	89	18.4	HEROIN	DIAZEPAM	>3 YEARS	TWICE	NO	NO	YES	YES	NO	NO	NO	N/A
270	C	NON IDU	C	3	NONE	4	4	4	1	3	HETEROSEXUAL	YES	1	5-Feb	2	15	NO	2	NONE	2	NO	2	N/A	YES	1	>3 YEARS	GONORRHEA	NO	NO	HERPES	64	1.73	80	106	32	98	21.4	NONE	NONE	N/A	N/A	NO	NO	NO	NO	NO	NO	NO	N/A
198	C	NON IDU	C	2	SECONDARY	2	4	4	1	2	HETEROSEXUAL	NO	2	0	4	16	NO	2	NONE	2	NO	2	N/A	YES	1	>3 YEARS	GONORRHEA	NO	NO	NO	56	1.65	75	86	22	71	20.6	NONE	NONE	N/A	N/A	NO	NO	NO	YES	NO	NO	YES	1-3 YEARS
259	C	NON IDU	A	4	PRIMARY	1	4	4	1	4	HETEROSEXUAL	YES	1	5-Feb	2	12	NO	2	NONE	2	NO	2	N/A	YES	1	>3 YEARS	GONORRHEA	SYPHILIS	NO	GENITAL WARTS	58	1.687	72	98	28	96	20.4	NONE	NONE	N/A	N/A	NO	NO	NO	NO	NO	NO	NO	N/A
232	C	NON IDU	A	3	SECONDARY	4	1	4	2	7	HETEROSEXUAL	YES	1	1	3	19	YES	1	NONE	2	NO	2	N/A	NO	2	N/A	N/A	N/A	N/A	N/A	45	1.74	74	87	22	79	14.9	NONE	NONE	N/A	N/A	NO	NO	NO	NO	NO	NO	NO	N/A
171	C	NON IDU	C	3	COLLEGE	4	1	1	3	8	HETEROSEXUAL	YES	1	1	3	15	NO	2	NONE	2	NO	2	N/A	YES	1	<6 MONTHS	GONORRHEA	NO	NO	NO	76	1.755	106	114	36	99	24.7	NONE	NONE	N/A	N/A	NO	NO	NO	YES	NO	NO	YES	>3 YEARS
83	C	NON IDU	C	2	COLLEGE	4	4	4	1	2	HETEROSEXUAL	YES	1	1	3	13	YES	1	NONE	2	NO	2	N/A	YES	1	>3 YEARS	NO	SYPHILIS	NO	NO	54	1.71	70	85	22	82	18.3	NONE	NONE	N/A	N/A	NO	NO	NO	NO	NO	NO	NO	N/A
242	C	NON IDU	A	2	PRIMARY	4	1	4	2	7	HETEROSEXUAL	YES	1	1	3	17	NO	2	NONE	2	NO	2	N/A	NO	2	N/A	N/A	N/A	N/A	N/A	58	1.52	92	99	26	94	25.1	NONE	NONE	N/A	N/A	NO	NO	NO	NO	NO	NO	NO	N/A
337	C	NON IDU	A	2	SECONDARY	2	4	4	1	2	HETEROSEXUAL	YES	1	1	3	13	NO	2	NONE	2	NO	2	N/A	NO	2	N/A	N/A	N/A	N/A	N/A	63	1.716	89	98	30	94	21.4	NONE	NONE	N/A	N/A	NO	NO	NO	NO	NO	NO	NO	N/A
101	B	IDU	C	1	PRIMARY	2	4	1	1	2	HETEROSEXUAL	NO	2	1	3	18	NO	2	NONE	2	NO	2	N/A	NO	2	N/A	N/A	N/A	N/A	N/A	51	1.67	72	87	28	85	18.3	HEROIN	ROHYPNOL	6-11 MON	THRICE	NO	NO	NO	YES	NO	NO	NO	N/A
67	B	IDU	C	3	SECONDARY	4	2	2	3	8	HETEROSEXUAL	YES	1	1	3	16	NO	2	NONE	2	NO	2	N/A	NO	2	N/A	N/A	N/A	N/A	N/A	51	1.69	74	90	23	81	17.9	HEROIN	NONE	1-3 YEAR	TWICE	YES	NO	YES	YES	NO	NO	NO	N/A
186	B	IDU	C	2	PRIMARY	2	4	2	1	3	HETEROSEXUAL	NO	2	0	4	22	NO	2	NONE	2	NO	2	N/A	NO	2	N/A	N/A	N/A	N/A	N/A	60	1.735	78	90	26	90	19.9	HEROIN	NONE	1-3 YEAR	TWICE	NO	NO	NO	YES	NO	NO	NO	N/A
7	C	NON IDU	C	2	SECONDARY	2	4	2	3	3	HETEROSEXUAL	YES	1	5-Feb	2	18	NO	2	NONE	2	NO	2	N/A	NO	2	N/A	N/A	N/A	N/A	N/A	56	1.789	75	97	28	84	17.5	NONE	NONE	N/A	N/A	NO	NO	NO	NO	NO	NO	NO	N/A
31	C	NON IDU	C	2	PRIMARY	4	2	1	3	8	HETEROSEXUAL	YES	1	1	3	NOT SURE	NO	2	NONE	2	NO	2	N/A	YES	1	>3 YEARS	GONORRHEA	NO	NO	URETHRITIS	53	1.743	78	93	31	85	17.4	NONE	NONE	N/A	N/A	NO	NO	NO	NO	NO	NO	NO	N/A
264	B	IDU	A	1	PRIMARY	3	2	3	1	1	HETEROSEXUAL	YES	1	>5	1	16	YES	1	TWICE	1	NO	2	N/A	YES	1	2-3 YEARS	GONORRHEA	NO	NO	NO	52	1.675	69	84	23	76	18.5	HEROIN	NONE	1-3 YEAR	THRICE	YES	NO	YES	YES	YES	YES	YES	N/A
25	C	NON IDU	A	3	NONE	2	1	4	1	4	HETEROSEXUAL	NO	2	0	4	18	NO	2	TWICE	1	NO	2	N/A	YES	1	>3 YEARS	GONORRHEA	NO	CANDIDIASIS	NO	72	1.585	98	106	24	103	28.7	NONE	NONE	N/A	N/A	NO	NO	NO	NO	NO	NO	NO	N/A
139	B	IDU	C	1	PRIMARY	2	2	4	1	2	HETEROSEXUAL	NO	2	1	3	21	NO	2	NONE	2	NO	2	N/A	NO	2	N/A	N/A	N/A	N/A	N/A	52	1.713	72	91	27	90	17.7	HEROIN	NONE	<6 MONTH	TWICE	YES	YES	YES	YES	NO	YES	NO	N/A
2	C	NON IDU	A	2	PRIMARY	3	2	4	2	7	HETEROSEXUAL	YES	1	1	3	18	YES	1	NONE	2	NO	2	N/A	NO	2	N/A	N/A	N/A	N/A	N/A	87	1.555	109	129	31	106	36	NONE	NONE	N/A	N/A	NO	NO	NO	NO	NO	NO	NO	N/A
295	C	NON IDU	C	2	PRIMARY	4	4	4	3	8	HETEROSEXUAL	YES	1	1	3	13	NO	2	NONE	2	NO	2	N/A	YES	1	6 -11 MONTHS	GONORRHEA	NO	NO	TRICHOMONIASI	49	1.585	80	94	28	96	19.5	NONE	NONE	N/A	N/A	NO	NO	NO	NO	YES	NO	NO	1-3 YEARS
22	C	NON IDU	C	2	SECONDARY	2	4	2	1	2	HETEROSEXUAL	YES	1	1	3	18	NO	2	NONE	2	NO	2	N/A	YES	1	>3 YEARS	GONORRHEA	NO	NO	HERPES	82	1.73	99	102	30	97	27.4	NONE	NONE	N/A	N/A	NO	NO	NO	NO	NO	NO	NO	N/A
172	B	IDU	C	2	SECONDARY	4	1	4	1	8	HETEROSEXUAL	YES	1	1	3	16	NO	2	NONE	2	NO	2	N/A	NO	2	N/A	N/A	N/A	N/A	N/A	57	1.7	75	92	28	87	19.7	HEROIN	NONE	<6 MONTH	TWICE	NO	NO	YES	YES	NO	NO	YES	N/A
14	B	IDU	C	2	PRIMARY	3	2	1	1	3	HETEROSEXUAL	YES	1	5-Feb	2	17	NO	2	NONE	2	NO	2	N/A	YES	1	>3 YEARS	GONORRHEA	NO	NO	NO	46	1.731	79	99	22.5	81	15.4	HEROIN	NONE	>3 YEARS	>3 TIMES	YES	NO	YES	YES	NO	YES	NO	N/A
87	C	NON IDU	C	2	SECONDARY	4	4	3	3	8	HETEROSEXUAL	YES	1	1	3	12	NO	2	NONE	2	NO	2	N/A	YES	1	>3 YEARS	GONORRHEA	SYPHILIS	NO	NO	50	1.68	74	81	22	81	17.7	NONE	NONE	N/A	N/A	NO	NO	NO	NO	NO	NO	NO	N/A
206	C	NON IDU	A	2	SECONDARY	4	4	2	3	8	HETEROSEXUAL	YES	1	1	3	12	NO	2	NONE	2	NO	2	N/A	NO	2	N/A	N/A	N/A	N/A	N/A	50	1.702	76	94	30	88	17.3	NONE	NONE	N/A	N/A	NO	NO	NO	NO	NO	NO	NO	N/A
103	C	NON IDU	A	3	SECONDARY	3	2	4	1	2	HETEROSEXUAL	YES	1	1	3	20	NO	2	NONE	2	NO	2	N/A	YES	1	>3 YEARS	NO	SYPHILIS	CANDIDIASIS	NO	58	1.57	88	104	28	88	23.5	NONE	NONE	N/A	N/A	NO	NO	NO	NO	NO	NO	NO	N/A
181	B	IDU	C	2	SECONDARY	2	2	4	1	2	BISEXUAL	YES	1	>5	1	18	NO	2	NONE	2	NO	2	N/A	YES	1	>3 YEARS	GONORRHEA	NO	NO	NO	49	1.682	75	83	26	84	17.3	HEROIN	NONE	1-3 YEAR	TWICE	YES	YES	NO	YES	NO	NO	YES	N/A
46	C	NON IDU	C	2	SECONDARY	4	1	4	1	8	HETEROSEXUAL	YES	1	1	3	18	NO	2	NONE	2	NO	2	N/A	NO	2	N/A	N/A	N/A	N/A	N/A	56	1.78	75	88	24	82	17.7	NONE	NONE	N/A	N/A	NO	NO	NO	NO	NO	NO	NO	N/A
87	B	IDU	C	1	TERTIARY	1	2	1	3	8	HETEROSEXUAL	YES	1	1	3	16	NO	2	NONE	2	NO	2	N/A	NO	2	N/A	N/A	N/A	N/A	N/A	52	1.676	75	93	26	85	18.5	HEROIN	NONE	>3 YEARS	>3 TIMES	NO	NO	NO	YES	YES	NO	NO	N/A
201	B	IDU	C	2	SECONDARY	1	2	1	1	3	HETEROSEXUAL	YES	1	5-Feb	2	18	NO	2	NONE	2	NO	2	N/A	NO	2	N/A	N/A	N/A	N/A	N/A	54	1.76	78	93	30	79	17.4	HEROIN	NONE	>3 YEARS	>3 TIMES	YES	NO	YES	YES	NO	YES	YES	N/A
38	C	NON IDU	A	3	PRIMARY	3	1	4	3	8	HETEROSEXUAL	NO	2	0	4	15	NO	2	NONE	2	NO	2	N/A	NO	2	N/A	N/A	N/A	N/A	N/A	40	1.617	65	83	21	75	15.3	NONE	NONE	N/A	N/A	NO	NO	NO	NO	NO	NO	NO	N/A
75	C	NON IDU	A	3	COLLEGE	3	4	4	3	8	HETEROSEXUAL	NO	2	0	4	20	NO	2	NONE	2	NO	2	N/A	YES	1	>3 YEARS	GONORRHEA	NO	NO	NO	50	1.59	76	91	26	84	19.8	NONE	NONE	N/A	N/A	NO	NO	NO	NO	NO	NO	NO	N/A
290	C	NON IDU	C	2	PRIMARY	4	2	4	1	3	HETEROSEXUAL	YES	1	1	3	15	NO	2	NONE	2	NO	2	N/A	NO	2	N/A	N/A	N/A	N/A	N/A	50	1.67	89	98	29	100	17.9	NONE	NONE	N/A	N/A	NO	NO	NO	NO	NO	NO	NO	N/A
182	B	IDU	C	2	SECONDARY	1	2	2	1	3	HETEROSEXUAL	YES	1	5-Feb	2	14	NO	2	NONE	2	NO	2	N/A	YES	1	>3 YEARS	NO	SYPHILIS	NO	NO	56	1.729	79	90	29	86	18.7	HEROIN	NONE	>3 YEARS	THRICE	YES	NO	YES	YES	NO	NO	YES	N/A
183	B	IDU	C	2	PRIMARY	2	4	2	1	3	HOMOSEXUAL	YES	1	1	3	20	NO	2	NONE	2	NO	2	N/A	NO	2	N/A	N/A	N/A	N/A	N/A	72	1.915	70	95	30	90	19.6	HEROIN	NONE	>3 YEARS	THRICE	YES	NO	YES	YES	NO	NO	NO	N/A
40	C	NON IDU	A	2	SECONDARY	4	4	4	2	2	HETEROSEXUAL	YES	1	1	3	17	NO	2	NONE	2	NO	2	N/A	NO	2	N/A	N/A	N/A	N/A	N/A	55	1.62	82	91	26	87	21	NONE	NONE	N/A	N/A	NO	NO	NO	NO	NO	NO	NO	N/A
20	C	NON IDU	C	2	PRIMARY	2	1	3	3	3	HETEROSEXUAL	NO	2	0	4	NOT SURE	NO	2	NONE	2	NO	2	N/A	YES	1	>3 YEARS	GONORRHEA	NO	NO	NO	45	1.74	74	87	22	79	14.9	NONE	NONE	N/A	N/A	NO	NO	NO	NO	NO	NO	YES	>3 YEARS
145	C	NON IDU	C	3	PRIMARY	1	4	4	3	3	HETEROSEXUAL	NO	2	1	3	18	NO	2	NONE	2	NO	2	N/A	YES	1	>3 YEARS	NO	SYPHILIS	NO	NO	46	1.695	71	84	20	75	16.2	NONE	NONE	N/A	N/A	YES	NO	NO	YES	NO	NO	YES	>3 YEARS
154	B	IDU	C	1	PRIMARY	4	2	4	1	3	HETEROSEXUAL	YES	1	5-Feb	2	21	NO	2	NONE	2	NO	2	N/A	YES	1	>3 YEARS	GONORRHEA	NO	NO	NO	47	1.64	71	88	26	81	17.5	HEROIN	NONE	6-11 MON	ONCE	YES	NO	YES	YES	YES	NO	YES	N/A
117	B	IDU	C	2	PRIMARY	3	2	1	3	3	HETEROSEXUAL	YES	1	5-Feb	2	18	NO	2	NONE	2	NO	2	N/A	NO	2	N/A	N/A	N/A	N/A	N/A	59	1.71	84	98	27	92	20.2	HEROIN	NONE	>3 YEARS	>3 TIMES	YES	YES	YES	YES	NO	YES	YES	N/A
210	B	IDU	C	2	PRIMARY	4	1	2	1	2	HETEROSEXUAL	YES	1	5-Feb	2	19	YES	1	>5 TIMES	1	YES	1	> 5 TIMES	NO	2	N/A	N/A	N/A	N/A	N/A	66	1.789	91.5	86.5	29	91.5	20.6	HEROIN	NONE	6-11 MON	TWICE	YES	NO	YES	YES	NO	YES	NO	N/A
102	B	IDU	C	2	PRIMARY	1	2	1	1	3	HETEROSEXUAL	YES	1	5-Feb	2	18	NO	2	NONE	2	NO	2	N/A	YES	1	>3 YEARS	GONORRHEA	NO	NO	NO	66	1.729	87	109	32	91	22.1	HEROIN	NONE	>3 YEARS	THRICE	NO	NO	NO	YES	NO	NO	YES	N/A
146	B	IDU	C	2	PRIMARY	2	2	1	3	3	HETEROSEXUAL	NO	2	1	3	17	NO	2	NONE	2	NO	2	N/A	NO	2	N/A	N/A	N/A	N/A	N/A	56	1.692	72	99	26	87	19.6	HEROIN	NONE	<6 MONTH	TWICE	NO	NO	NO	YES	YES	NO	NO	N/A
308	C	NON IDU	C	2	PRIMARY	4	1	2	1	2	HETEROSEXUAL	YES	1	5-Feb	2	17	NO	2	NONE	2	NO	2	N/A	YES	1	1 YEAR	GONORRHEA	SYPHILIS	NO	URETHRITIS	62	1.719	84	97	33	98	21	NONE	NONE	N/A	N/A	NO	NO	NO	NO	NO	NO	NO	N/A
98	B	IDU	C	1	PRIMARY	4	2	1	1	2	HOMOSEXUAL	NO	2	1	3	25	NO	2	NONE	2	NO	2	N/A	NO	2	N/A	N/A	N/A	N/A	N/A	52	1.695	71	83	25	85	18.1	HEROIN	NONE	<6 MONTH	TWICE	NO	NO	NO	YES	NO	NO	NO	N/A
247	C	NON IDU	A	3	PRIMARY	4	2	4	1	2	HETEROSEXUAL	YES	1	1	3	18	NO	2	NONE	2	NO	2	N/A	YES	1	>3 YEARS	NO	SYPHILIS	NO	NO	76	1.56	103	124	36	120	31.2	NONE	NONE	N/A	N/A	NO	NO	NO	NO	NO	NO	NO	N/A
356	C	NON IDU	C	4	PRIMARY	4	2	4	1	8	HETEROSEXUAL	YES	1	1	3	16	NO	2	NONE	2	NO	2	N/A	YES	1	1 YEAR	GONORRHEA	NO	NO	URETHRITIS	66	1.565	80	112	33	96	26.9	NONE	NONE	N/A	N/A	NO	NO	NO	YES	NO	NO	NO	1-3 YEARS
381	B	NON IDU	C	2	SECONDARY	4	1	2	1	2	HETEROSEXUAL	YES	1	1	3	18	YES	1	NONE	2	NO	2	N/A	YES	1	2-3 YEARS	NO	SYPHILIS	NO	NO	50	1.673	33	36	24	33.5	18.2	NONE	NONE	N/A	N/A	NO	NO	NO	NO	YES	NO	NO	1-3 YEARS
346	C	NON IDU	C	2	SECONDARY	4	1	1	3	3	HETEROSEXUAL	YES	1	1	3	17	NO	2	NONE	2	NO	2	N/A	YES	1	2-3 YEARS	NO	NO	NO	HERPES	64	1.78	88	98	26	99	20.2	NONE	NONE	N/A	N/A	NO	NO	NO	NO	NO	NO	NO	N/A
52	C	NON IDU	A	3	PRIMARY	4	4	4	1	2	HETEROSEXUAL	YES	1	1	3	19	NO	2	NONE	2	NO	2	N/A	YES	1	>3 YEARS	NO	SYPHILIS	NO	NO	44	1.583	81	90	28	84	17.6	NONE	NONE	N/A	N/A	NO	NO	NO	NO	NO	NO	NO	N/A
123	C	NON IDU	C	2	COLLEGE	4	1	2	3	8	HETEROSEXUAL	YES	1	1	3	18	NO	2	NONE	2	NO	2	N/A	YES	1	>3 YEARS	GONORRHEA	NO	NO	NO	63	1.723	89	98	35	92	21.2	NONE	NONE	N/A	N/A	NO	NO	NO	NO	NO	NO	NO	N/A
164	B	IDU	C	2	PRIMARY	3	1	3	1	2	HETEROSEXUAL	NO	2	1	3	14	NO	2	NONE	2	NO	2	N/A	YES	1	>3 YEARS	GONORRHEA	NO	NO	NO	65	1.87	81	65	30	90	18.6	HEROIN	NONE	<6 MONTH	TWICE	NO	NO	NO	NO	NO	NO	YES	N/A
89	B	IDU	C	1	SECONDARY	3	2	4	1	2	HETEROSEXUAL	NO	2	1	3	21	NO	2	NONE	2	NO	2	N/A	YES	1	>3 YEARS	NO	SYPHILIS	NO	NO	49	1.74	70	89	21	81	16.2	HER-COC	NONE	>3 YEARS	THRICE	YES	NO	YES	YES	NO	YES	NO	N/A
294	C	NON IDU	C	2	PRIMARY	4	4	4	1	8	HETEROSEXUAL	YES	1	5-Feb	2	16	NO	2	NONE	2	NO	2	N/A	NO	2	N/A	N/A	N/A	N/A	N/A	65	1.66	94	100	34	98	23.6	NONE	NONE	N/A	N/A	NO	NO	NO	NO	NO	NO	NO	N/A
280	C	NON IDU	C	4	PRIMARY	4	4	2	1	8	HETEROSEXUAL	YES	1	5-Feb	2	15	NO	2	NONE	2	NO	2	N/A	YES	1	1 YEAR	GONORRHEA	NO	NO	URETHRITIS	66	1.663	95	107	36	100	23.9	NONE	NONE	N/A	N/A	NO	NO	NO	NO	NO	NO	NO	N/A
245	C	NON IDU	A	2	NONE	4	4	4	1	2	HETEROSEXUAL	YES	1	5-Feb	2	13	NO	2	NONE	2	NO	2	N/A	NO	2	N/A	N/A	N/A	N/A	N/A	48	1.66	72	99	32	84	17.4	NONE	NONE	N/A	N/A	NO	NO	NO	NO	NO	NO	NO	N/A
258	C	NON IDU	A	2	SECONDARY	2	2	4	2	7	HETEROSEXUAL	YES	1	1	3	14	YES	1	NONE	2	NO	2	N/A	NO	2	N/A	N/A	N/A	N/A	N/A	66	1.715	78	109	35	89	22.4	NONE	NONE	N/A	N/A	NO	NO	NO	NO	NO	NO	NO	N/A
208	B	IDU	C	2	PRIMARY	1	2	2	1	2	HETEROSEXUAL	NO	2	0	4	30	NO	2	TWICE	1	YES	1	3-5 TIMES	YES	1	>3 YEARS	NO	SYPHILIS	NO	NO	51	1.726	86.5	91.5	22	84	17.1	HEROIN	NONE	1-3 YEAR	TWICE	NO	NO	NO	YES	NO	NO	NO	N/A
236	C	NON IDU	C	2	PRIMARY	3	2	4	2	7	HETEROSEXUAL	YES	1	1	3	19	NO	2	NONE	2	NO	2	N/A	YES	1	>3 YEARS	GONORRHEA	SYPHILIS	NO	NO	72	1.66	92	102	31	104	26.1	NONE	NONE	N/A	N/A	NO	NO	NO	NO	NO	NO	NO	N/A
13	C	NON IDU	C	2	NONE	4	4	4	1	2	HETEROSEXUAL	YES	1	1	3	NOT SURE	NO	2	NONE	2	NO	2	N/A	YES	1	>3 YEARS	GONORRHEA	NO	NO	HERPES	66	1.64	96	100	27	97	24.5	NONE	NONE	N/A	N/A	NO	NO	NO	YES	NO	NO	YES	>3 YEARS
177	C	NON IDU	A	2	PRIMARY	3	4	4	1	2	HETEROSEXUAL	YES	1	1	3	19	NO	2	NONE	2	NO	2	N/A	YES	1	>3 YEARS	NO	NO	NO	TRICHOMONIASI	65	1.635	95	115	36	98	24.3	NONE	NONE	N/A	N/A	NO	NO	NO	NO	NO	NO	NO	N/A
107	C	NON IDU	A	2	SECONDARY	3	2	3	1	2	HETEROSEXUAL	YES	1	1	3	16	NO	2	NONE	2	NO	2	N/A	YES	1	>3 YEARS	NO	NO	NO	HERPES	50	1.59	73	89	21	77	19.8	NONE	NONE	N/A	N/A	NO	NO	NO	NO	NO	NO	NO	N/A
358	C	NON IDU	C	3	PRIMARY	4	4	3	1	2	HETEROSEXUAL	YES	1	1	3	18	NO	2	NONE	2	NO	2	N/A	YES	1	2-3 YEARS	NO	SYPHILIS	NO	HERPES	54	1.58	82	95	36	86	21.6	NONE	NONE	N/A	N/A	NO	NO	NO	NO	NO	NO	YES	>3 YEARS
45	C	NON IDU	A	3	PRIMARY	4	1	4	1	2	HETEROSEXUAL	YES	1	1	3	18	NO	2	NONE	2	NO	2	N/A	NO	2	N/A	N/A	N/A	N/A	N/A	67	1.59	90	100	27	91	26.5	NONE	NONE	N/A	N/A	NO	NO	NO	NO	NO	NO	NO	N/A
49	C	NON IDU	A	2	COLLEGE	4	1	4	1	2	HETEROSEXUAL	YES	1	1	3	19	NO	2	NONE	2	NO	2	N/A	NO	2	N/A	N/A	N/A	N/A	N/A	49	1.595	77	85	22	87	19.3	NONE	NONE	N/A	N/A	NO	NO	NO	NO	NO	NO	NO	N/A
16	C	NON IDU	C	4	PRIMARY	2	4	4	3	3	HETEROSEXUAL	NO	2	0	4	18	NO	2	NONE	2	NO	2	N/A	YES	1	>3 YEARS	GONORRHEA	NO	NO	NO	58	1.83	78	96	26	87	17.3	NONE	NONE	N/A	N/A	NO	NO	NO	NO	NO	NO	YES	>3 YEARS
165	C	NON IDU	A	2	PRIMARY	1	1	4	2	7	HETEROSEXUAL	NO	2	1	3	18	NO	2	NONE	2	NO	2	N/A	NO	2	N/A	N/A	N/A	N/A	N/A	45	1.65	69	99	32	84	16.5	NONE	NONE	N/A	N/A	NO	NO	NO	NO	NO	NO	NO	N/A
9	C	NON IDU	A	3	PRIMARY	2	1	4	1	3	HETEROSEXUAL	NO	2	0	4	18	NO	2	NONE	2	NO	2	N/A	NO	2	N/A	N/A	N/A	N/A	N/A	66	1.74	91	105	29	100	21.8	NONE	NONE	N/A	N/A	NO	NO	NO	NO	NO	NO	NO	N/A
116	B	IDU	C	2	SECONDARY	4	2	2	1	2	HOMOSEXUAL	NO	2	1	3	18	NO	2	NONE	2	NO	2	N/A	NO	2	N/A	N/A	N/A	N/A	N/A	55	1.616	74	90	26	88	21.1	HEROIN	NONE	1-3 YEAR	THRICE	NO	NO	NO	YES	NO	NO	NO	N/A
36	C	NON IDU	A	2	SECONDARY	3	2	4	1	2	HETEROSEXUAL	NO	2	0	4	13	NO	2	NONE	2	NO	2	N/A	NO	2	N/A	N/A	N/A	N/A	N/A	87	1.705	106	116	29	111	29.9	NONE	NONE	N/A	N/A	NO	NO	NO	NO	NO	NO	NO	N/A
207	C	NON IDU	A	2	PRIMARY	2	4	4	1	3	HETEROSEXUAL	NO	2	0	4	16	NO	2	NONE	2	NO	2	N/A	NO	2	N/A	N/A	N/A	N/A	N/A	61	1.684	86	109	36	97	21.5	NONE	NONE	N/A	N/A	NO	NO	NO	NO	NO	NO	YES	1-3 YEARS
106	C	NON IDU	C	3	SECONDARY	4	1	4	2	8	HETEROSEXUAL	YES	1	1	3	25	NO	2	NONE	2	NO	2	N/A	YES	1	>3 YEARS	GONORRHEA	NO	NO	NO	57	1.79	79	85	26	79	17.8	NONE	NONE	N/A	N/A	NO	NO	NO	YES	NO	NO	NO	>3 YEARS
103	B	IDU	C	3	PRIMARY	3	2	1	1	8	BISEXUAL	NO	2	5-Feb	2	12	NO	2	NONE	2	NO	2	N/A	YES	1	>3 YEARS	GONORRHEA	SYPHILIS	NO	NO	56	1.748	74	102	27	89	18.3	HEROIN	NONE	>3 YEARS	THRICE	YES	YES	NO	NO	NO	YES	NO	N/A
220	B	IDU	C	3	PRIMARY	3	2	1	1	2	HOMOSEXUAL	YES	1	5-Feb	2	18	NO	2	NONE	2	NO	2	N/A	NO	2	N/A	N/A	N/A	N/A	N/A	64	1.801	91.5	94	27	91.5	19.7	HEROIN	NONE	>3 YEARS	TWICE	YES	NO	YES	NO	NO	NO	NO	N/A
124	C	NON IDU	A	2	PRIMARY	4	1	4	1	3	HETEROSEXUAL	YES	1	1	3	19	NO	2	NONE	2	NO	2	N/A	YES	1	6 -11 MONTHS	NO	SYPHILIS	NO	NO	60	1.646	86	103	34	82	22.1	NONE	NONE	N/A	N/A	NO	NO	NO	NO	NO	NO	NO	N/A
141	C	NON IDU	A	4	NONE	3	1	4	2	7	HETEROSEXUAL	NO	2	0	4	18	NO	2	NONE	2	NO	2	N/A	NO	2	N/A	N/A	N/A	N/A	N/A	42	1.605	67	82	27	81	16.3	NONE	NONE	N/A	N/A	NO	NO	NO	NO	NO	NO	NO	N/A
345	B	IDU	A	2	PRIMARY	2	2	1	1	1	HETEROSEXUAL	YES	1	5-Feb	2	12	YES	1	3-5 TIMES	1	YES	1	> 5 TIMES	YES	1	6 -11 MONTHS	NO	NO	CANDIDIASIS	GENITAL WARTS	51	1.654	87	97	26	77.5	18.6	COCAINE	NONE	6-11 MON	ONCE	NO	NO	NO	YES	NO	NO	YES	N/A
229	C	NON IDU	A	1	SECONDARY	3	1	4	2	7	HETEROSEXUAL	NO	2	0	4	16	NO	2	NONE	2	NO	2	N/A	NO	2	N/A	N/A	N/A	N/A	N/A	58	1.65	84	98	25	96	21.3	NONE	NONE	N/A	N/A	NO	NO	NO	NO	NO	NO	NO	N/A
149	C	NON IDU	C	3	SECONDARY	2	1	4	1	2	HETEROSEXUAL	YES	1	5-Feb	2	17	NO	2	NONE	2	NO	2	N/A	YES	1	>3 YEARS	GONORRHEA	NO	NO	NO	65	1.87	78	90	23	80	18.6	NONE	NONE	N/A	N/A	NO	NO	NO	NO	NO	NO	NO	N/A
27	C	NON IDU	A	3	PRIMARY	1	1	4	1	2	HETEROSEXUAL	YES	1	1	3	16	NO	2	NONE	2	NO	2	N/A	NO	2	N/A	N/A	N/A	N/A	N/A	85	1.635	98	105	32	103	31.8	NONE	NONE	N/A	N/A	NO	NO	NO	NO	NO	NO	NO	N/A
37	B	IDU	C	1	NONE	2	2	1	1	5	BISEXUAL	YES	1	5-Feb	2	18	NO	2	NONE	2	YES	1	> 5 TIMES	NO	2	N/A	N/A	N/A	N/A	N/A	64	1.65	84	97	30	91	23.5	HEROIN	NONE	>3 YEARS	THRICE	NO	NO	YES	NO	NO	NO	NO	N/A
212	B	IDU	C	2	SECONDARY	3	2	2	1	3	HOMOSEXUAL	YES	1	5-Feb	2	17	YES	1	NONE	2	NO	2	N/A	YES	1	>3 YEARS	NO	SYPHILIS	NO	NO	45	1.619	84	86.5	21	81.5	17.2	HEROIN	NONE	>3 YEARS	>3 TIMES	YES	NO	YES	YES	NO	NO	NO	N/A
291	C	NON IDU	A	2	PRIMARY	1	2	4	2	7	HETEROSEXUAL	YES	1	1	3	18	YES	1	NONE	2	NO	2	N/A	NO	2	N/A	N/A	N/A	N/A	N/A	62	1.684	90	100	32	98	21.9	NONE	NONE	N/A	N/A	NO	NO	NO	NO	NO	NO	NO	N/A
18	B	IDU	C	1	NONE	1	2	2	1	2	HETEROSEXUAL	NO	2	0	4	35	NO	2	NONE	2	NO	2	N/A	YES	1	>3 YEARS	NO	SYPHILIS	NO	NO	58	1.78	85	97	27	37	18.3	HEROIN	NONE	>3 YEARS	TWICE	NO	NO	NO	NO	NO	NO	NO	N/A
162	C	NON IDU	C	2	SECONDARY	4	2	4	1	8	HETEROSEXUAL	YES	1	1	3	20	NO	2	NONE	2	NO	2	N/A	YES	1	>3 YEARS	GONORRHEA	NO	NO	NO	58	1.585	90	105	38	88	23.1	NONE	NONE	N/A	N/A	NO	NO	NO	NO	NO	NO	NO	N/A
210	C	NON IDU	A	3	SECONDARY	3	2	4	2	7	HETEROSEXUAL	NO	2	0	4	18	NO	2	NONE	2	NO	2	N/A	NO	2	N/A	N/A	N/A	N/A	N/A	46	1.575	74	90	23	76	18.5	NONE	NONE	N/A	N/A	NO	NO	NO	NO	NO	NO	NO	N/A
143	B	IDU	C	2	PRIMARY	2	2	1	1	8	HETEROSEXUAL	NO	2	0	4	20	NO	2	NONE	2	NO	2	N/A	NO	2	N/A	N/A	N/A	N/A	N/A	55	1.732	74	76	26	89	18.3	HEROIN	NONE	>3 YEARS	THRICE	NO	NO	NO	YES	NO	NO	NO	N/A
6	C	NON IDU	C	2	COLLEGE	4	1	4	2	8	HETEROSEXUAL	NO	2	1	3	18	NO	2	NONE	2	NO	2	N/A	NO	2	N/A	N/A	N/A	N/A	N/A	43	1.64	73	83	21	77	16	NONE	NONE	N/A	N/A	NO	NO	NO	NO	NO	NO	NO	N/A
340	C	NON IDU	A	3	SECONDARY	2	1	4	3	2	HETEROSEXUAL	YES	1	1	3	16	YES	1	NONE	2	NO	2	N/A	YES	1	2-3 YEARS	NO	NO	NO	VAGINOSIS	65	1.71	87	98	34	92	22.2	NONE	NONE	N/A	N/A	NO	NO	NO	NO	NO	NO	NO	N/A
48	C	NON IDU	C	2	SECONDARY	3	1	4	1	2	HETEROSEXUAL	YES	1	1	3	NOT SURE	NO	2	NONE	2	NO	2	N/A	YES	1	>3 YEARS	GONORRHEA	NO	NO	NO	61	1.81	82	86	28	90	18.6	NONE	NONE	N/A	N/A	NO	NO	NO	NO	NO	NO	NO	N/A
72	C	NON IDU	C	2	PRIMARY	4	2	4	3	8	HETEROSEXUAL	YES	1	1	3	20	YES	1	NONE	2	NO	2	N/A	YES	1	>3 YEARS	NO	SYPHILIS	NO	NO	78	1.72	102	117	30	120	26.4	NONE	NONE	N/A	N/A	NO	NO	NO	NO	YES	NO	NO	>3 YEARS
185	C	NON IDU	C	2	SECONDARY	4	1	4	1	4	HETEROSEXUAL	YES	1	1	3	22	NO	2	NONE	2	NO	2	N/A	NO	2	N/A	N/A	N/A	N/A	N/A	60	1.68	87	98	33	91	21.3	NONE	NONE	N/A	N/A	NO	NO	NO	NO	NO	NO	NO	N/A
136	B	IDU	C	2	PRIMARY	2	4	4	1	2	HETEROSEXUAL	YES	1	5-Feb	2	13	NO	2	NONE	2	NO	2	N/A	YES	1	>3 YEARS	GONORRHEA	NO	NO	NO	49	1.607	73	92	26	79	19	HEROIN	DIAZEPAM	1-3 YEAR	THRICE	NO	NO	NO	YES	YES	NO	YES	N/A
265	C	NON IDU	C	3	SECONDARY	3	4	4	1	3	HETEROSEXUAL	YES	1	1	3	16	NO	2	NONE	2	NO	2	N/A	NO	2	N/A	N/A	N/A	N/A	N/A	55	1.8	78	105	35	86	17	NONE	NONE	N/A	N/A	NO	NO	NO	NO	NO	NO	NO	N/A
28	C	NON IDU	A	2	PRIMARY	2	1	4	1	4	HETEROSEXUAL	NO	2	1	3	13	NO	2	NONE	2	NO	2	N/A	NO	2	N/A	N/A	N/A	N/A	N/A	69	1.67	88	105	30	97	24.7	NONE	NONE	N/A	N/A	NO	NO	NO	NO	NO	NO	YES	>3 YEARS
37	C	NON IDU	C	2	SECONDARY	4	1	4	1	2	HETEROSEXUAL	YES	1	1	3	18	NO	2	NONE	2	NO	2	N/A	YES	1	>3 YEARS	GONORRHEA	NO	NO	NO	58	1.765	73	91	25	83	18.6	NONE	NONE	N/A	N/A	NO	NO	NO	NO	NO	NO	NO	N/A
55	C	NON IDU	A	2	PRIMARY	3	2	3	1	5	HETEROSEXUAL	NO	2	0	4	15	NO	2	NONE	2	NO	2	N/A	YES	1	>3 YEARS	NO	SYPHILIS	NO	TRICHOMONIASI	64	1.635	101	115	38	96	23.9	NONE	NONE	N/A	N/A	NO	NO	NO	NO	NO	NO	NO	N/A
115	B	IDU	C	2	PRIMARY	1	2	1	1	2	HETEROSEXUAL	YES	1	1	3	17	NO	2	NONE	2	NO	2	N/A	NO	2	>3 YEARS	NO	SYPHILIS	NO	NO	65	1.824	82	99	26	95	19.5	HEROIN	NONE	1-3 YEAR	TWICE	NO	NO	NO	YES	YES	NO	NO	N/A
126	C	NON IDU	A	3	COLLEGE	4	4	1	3	8	HETEROSEXUAL	YES	1	1	3	25	NO	2	NONE	2	NO	2	N/A	NO	2	N/A	N/A	N/A	N/A	N/A	65	1.59	92	109	36	98	25.7	NONE	NONE	N/A	N/A	NO	NO	NO	NO	NO	NO	NO	N/A
82	C	NON IDU	C	4	SECONDARY	4	1	2	1	8	HETEROSEXUAL	NO	2	0	4	17	NO	2	NONE	2	NO	2	N/A	YES	1	>3 YEARS	GONORRHEA	NO	NO	NO	57	1.84	70	91	27	81	16.8	NONE	NONE	N/A	N/A	NO	NO	NO	YES	NO	NO	YES	6-11 MONTHS
281	C	NON IDU	A	4	SECONDARY	3	1	3	1	2	HETEROSEXUAL	NO	2	0	4	12	NO	2	NONE	2	NO	2	N/A	NO	2	N/A	N/A	N/A	N/A	N/A	58	1.71	81	106	34	92	19.8	NONE	NONE	N/A	N/A	NO	NO	NO	NO	NO	NO	NO	N/A
86	C	NON IDU	A	2	NONE	4	2	4	2	7	HETEROSEXUAL	NO	2	1	3	35	NO	2	NONE	2	NO	2	N/A	YES	1	>3 YEARS	GONORRHEA	NO	NO	TRICHOMONIASI	70	1.545	105	110	30	98	29.3	NONE	NONE	N/A	N/A	NO	NO	NO	NO	NO	NO	NO	N/A
164	C	NON IDU	C	2	NONE	1	1	4	1	2	HETEROSEXUAL	NO	2	1	3	13	NO	2	NONE	2	NO	2	N/A	NO	2	N/A	N/A	N/A	N/A	N/A	72	1.87	86	103	42	102	20.6	NONE	NONE	N/A	N/A	NO	NO	NO	NO	NO	NO	NO	N/A
15	C	NON IDU	C	2	PRIMARY	4	1	2	3	5	HETEROSEXUAL	YES	1	1	3	18	NO	2	NONE	2	NO	2	N/A	YES	1	>3 YEARS	GONORRHEA	NO	CANDIDIASIS	NO	69	1.687	92	102	26	89	24.2	NONE	NONE	N/A	N/A	NO	NO	NO	NO	NO	NO	NO	N/A
99	B	IDU	C	1	PRIMARY	4	2	1	1	2	HETEROSEXUAL	YES	1	1	3	18	NO	2	NONE	2	NO	2	N/A	NO	2	N/A	N/A	N/A	N/A	N/A	50	1.66	72	91	23	83	18.1	HEROIN	NONE	>3 YEARS	THRICE	NO	NO	NO	YES	NO	NO	NO	N/A
109	C	NON IDU	A	3	COLLEGE	3	4	3	1	2	HETEROSEXUAL	NO	2	0	4	18	NO	2	NONE	2	NO	2	N/A	YES	1	>3 YEARS	NO	NO	NO	TRICHOMONIASI	96	1.678	103	123	32	113	34.1	NONE	NONE	N/A	N/A	NO	NO	NO	NO	NO	NO	NO	N/A
18	C	NON IDU	C	2	NONE	4	4	3	1	2	HETEROSEXUAL	YES	1	1	3	20	NO	2	NONE	2	NO	2	N/A	YES	1	>3 YEARS	NO	SYPHILIS	NO	NO	53	1.629	81	81	26	82	20	NONE	NONE	N/A	N/A	NO	NO	NO	NO	NO	NO	NO	N/A
88	B	IDU	C	1	SECONDARY	3	2	3	3	3	HOMOSEXUAL	NO	2	1	3	18	NO	2	NONE	2	NO	2	N/A	NO	2	N/A	N/A	N/A	N/A	N/A	58	1.764	73	90	26	84	18.6	HEROIN	NONE	>3 YEARS	THRICE	YES	NO	NO	YES	NO	NO	NO	N/A
192	C	NON IDU	C	2	SECONDARY	4	4	4	3	3	HETEROSEXUAL	YES	1	1	3	20	NO	2	NONE	2	NO	2	N/A	YES	1	2-3 YEARS	NO	SYPHILIS	NO	GENITAL WARTS	56	1.792	95	115	30	99	17.4	NONE	NONE	N/A	N/A	NO	NO	NO	NO	NO	NO	YES	>3 YEARS
107	B	IDU	C	2	PRIMARY	4	2	1	1	3	HETEROSEXUAL	YES	1	1	3	21	NO	2	NONE	2	NO	2	N/A	YES	1	>3 YEARS	GONORRHEA	SYPHILIS	NO	NO	42	1.739	77	89	22.5	80	14.1	HEROIN	NONE	>3 YEARS	THRICE	YES	NO	YES	YES	NO	YES	NO	N/A
134	C	NON IDU	A	3	SECONDARY	4	1	4	3	2	HETEROSEXUAL	YES	1	1	3	18	NO	2	NONE	2	NO	2	N/A	YES	1	2-3 YEARS	GONORRHEA	NO	NO	NO	88	1.545	112	127	46	117	36.9	NONE	NONE	N/A	N/A	NO	NO	NO	NO	NO	NO	NO	N/A
73	B	IDU	C	3	SECONDARY	4	2	4	1	2	BISEXUAL	YES	1	5-Feb	2	14	NO	2	NONE	2	NO	2	N/A	NO	2	N/A	N/A	N/A	N/A	N/A	69	1.84	89	106	29	100	20.4	HEROIN	NONE	1-3 YEAR	THRICE	NO	NO	NO	YES	NO	YES	NO	N/A
116	C	NON IDU	C	3	PRIMARY	4	4	4	1	2	HOMOSEXUAL	YES	1	1	3	18	NO	2	NONE	2	NO	2	N/A	YES	1	>3 YEARS	GONORRHEA	NO	NO	NO	64	1.69	70	75	23	73	22.4	NONE	NONE	N/A	N/A	NO	NO	NO	YES	YES	NO	YES	>3 YEARS
193	C	NON IDU	C	3	SECONDARY	4	1	4	3	8	HETEROSEXUAL	YES	1	1	3	17	NO	2	NONE	2	NO	2	N/A	YES	1	>3 YEARS	GONORRHEA	NO	NO	HERPES	75	1.81	98	120	32	110	22.9	NONE	NONE	N/A	N/A	NO	NO	NO	NO	NO	NO	NO	N/A
14	C	NON IDU	C	2	NONE	3	4	4	1	3	HETEROSEXUAL	NO	2	0	4	18	NO	2	NONE	2	NO	2	N/A	YES	1	>3 YEARS	GONORRHEA	SYPHILIS	NO	NO	63	1.64	88	96	26	100	23.4	NONE	NONE	N/A	N/A	YES	NO	NO	NO	NO	NO	YES	>3 YEARS
66	C	NON IDU	C	2	PRIMARY	4	4	4	1	3	HETEROSEXUAL	YES	1	1	3	18	YES	1	NONE	2	NO	2	N/A	YES	1	>3 YEARS	GONORRHEA	NO	NO	NO	52	1.65	76	86	26	82	19.1	NONE	NONE	N/A	N/A	NO	NO	NO	NO	NO	NO	NO	N/A
19	C	NON IDU	A	3	NONE	2	1	4	1	8	HETEROSEXUAL	NO	2	0	4	22	NO	2	NONE	2	NO	2	N/A	NO	2	N/A	N/A	N/A	N/A	N/A	52	1.53	89	106	21	91	22.2	NONE	NONE	N/A	N/A	NO	NO	NO	NO	NO	NO	NO	N/A
35	C	NON IDU	C	2	PRIMARY	3	1	2	1	8	HETEROSEXUAL	NO	2	0	4	17	NO	2	NONE	2	NO	2	N/A	YES	1	>3 YEARS	GONORRHEA	NO	NO	GENITAL WARTS	81	1.775	96	106	31	101	25.7	NONE	NONE	N/A	N/A	NO	NO	NO	NO	NO	NO	NO	N/A
55	B	IDU	C	1	PRIMARY	2	2	4	1	2	HETEROSEXUAL	YES	1	1	3	12	NO	2	NONE	2	NO	2	N/A	YES	1	>3 YEARS	GONORRHEA	SYPHILIS	NO	NO	44	1.719	83	89	20	81	14.9	HEROIN	ROHYPNOL	>3 YEARS	TWICE	YES	NO	YES	YES	NO	YES	NO	N/A
21	C	NON IDU	C	2	SECONDARY	4	1	2	3	2	HETEROSEXUAL	YES	1	1	3	16	NO	2	NONE	2	NO	2	N/A	YES	1	>3 YEARS	NO	SYPHILIS	NO	NO	82	1.859	99	106	32	99	23.7	NONE	NONE	N/A	N/A	NO	NO	NO	NO	NO	NO	NO	N/A
132	C	NON IDU	C	2	PRIMARY	4	2	1	1	2	HETEROSEXUAL	YES	1	5-Feb	2	25	NO	2	NONE	2	NO	2	N/A	YES	1	>3 YEARS	GONORRHEA	NO	NO	NO	87	1.805	120	125	40	106	26.7	NONE	NONE	N/A	N/A	NO	NO	NO	NO	NO	NO	NO	N/A
144	C	NON IDU	A	2	NONE	3	2	4	2	7	HETEROSEXUAL	NO	2	0	4	19	NO	2	NONE	2	NO	2	N/A	NO	2	N/A	N/A	N/A	N/A	N/A	40	1.67	66	80	22	75	14.3	NONE	NONE	N/A	N/A	NO	NO	NO	NO	NO	NO	NO	N/A
34	C	NON IDU	C	2	SECONDARY	4	1	4	3	2	HETEROSEXUAL	YES	1	1	3	15	NO	2	NONE	2	NO	2	N/A	YES	1	>3 YEARS	GONORRHEA	NO	NO	NO	66	1.82	82	99	25	89	19.9	NONE	NONE	N/A	N/A	NO	NO	NO	NO	NO	NO	NO	N/A
43	C	NON IDU	A	2	NONE	4	1	3	1	8	HETEROSEXUAL	NO	2	0	4	20	NO	2	NONE	2	NO	2	N/A	YES	1	>3 YEARS	NO	NO	CANDIDIASIS	TRICHOMONIASI	86	1.568	124	127	29	119	35	NONE	NONE	N/A	N/A	NO	NO	NO	NO	NO	NO	NO	N/A
81	C	NON IDU	C	2	SECONDARY	4	1	4	3	8	HETEROSEXUAL	YES	1	1	3	19	NO	2	NONE	2	NO	2	N/A	YES	1	>3 YEARS	GONORRHEA	NO	NO	NO	48	1.63	71	84	24	77	18.3	NONE	NONE	N/A	N/A	NO	NO	NO	NO	NO	NO	YES	1-3 YEARS
161	C	NON IDU	A	4	PRIMARY	3	1	4	2	7	HETEROSEXUAL	NO	2	0	4	18	NO	2	NONE	2	NO	2	N/A	NO	2	N/A	N/A	N/A	N/A	N/A	65	1.57	93	110	37	102	26.4	NONE	NONE	N/A	N/A	NO	NO	NO	NO	NO	NO	NO	N/A
12	C	NON IDU	A	3	NONE	3	2	4	1	2	HETEROSEXUAL	NO	2	0	4	18	NO	2	NONE	2	NO	2	N/A	NO	2	N/A	N/A	N/A	N/A	N/A	51	1.48	91	102	25	95	23.3	NONE	NONE	N/A	N/A	NO	NO	NO	NO	NO	NO	NO	N/A
104	C	NON IDU	A	3	PRIMARY	3	1	4	3	8	HETEROSEXUAL	NO	2	0	4	18	NO	2	NONE	2	NO	2	N/A	YES	1	>3 YEARS	GONORRHEA	NO	NO	NO	72	1.683	93	111	28	105	25.4	NONE	NONE	N/A	N/A	NO	NO	NO	NO	NO	NO	NO	N/A
73	C	NON IDU	A	2	PRIMARY	2	2	4	1	2	HETEROSEXUAL	NO	2	0	4	16	NO	2	NONE	2	NO	2	N/A	YES	1	>3 YEARS	GONORRHEA	NO	NO	NO	49	1.54	76.3	89	25	89	20.7	NONE	NONE	N/A	N/A	NO	NO	NO	NO	NO	NO	NO	N/A
127	C	NON IDU	C	4	PRIMARY	4	1	4	1	8	HETEROSEXUAL	YES	1	1	3	17	NO	2	NONE	2	NO	2	N/A	NO	2	N/A	N/A	N/A	N/A	N/A	51	1.735	82	96	27	89	16.9	NONE	NONE	N/A	N/A	NO	NO	NO	NO	NO	NO	NO	N/A
71	C	NON IDU	A	2	SECONDARY	4	2	4	2	7	HETEROSEXUAL	YES	1	1	3	18	NO	2	NONE	2	NO	2	N/A	YES	1	>3 YEARS	NO	NO	CANDIDIASIS	NO	67	1.66	86.5	99	26	86	24.3	NONE	NONE	N/A	N/A	NO	NO	NO	NO	NO	NO	NO	N/A
199	C	NON IDU	C	2	NONE	1	2	4	2	2	HETEROSEXUAL	NO	2	0	4	VIRGIN	NO	2	NONE	2	NO	2	N/A	NO	2	N/A	N/A	N/A	N/A	N/A	56	1.71	84	86	20	85	19	NONE	NONE	N/A	N/A	NO	NO	NO	NO	NO	NO	NO	N/A
[truncated: 89 more columns]
